# Supplementary material for: Strategies to resolve the gap in adolescent tuberculosis care at four health facilities in Uganda: The teenager’s TB pilot project
Source: PLoS One. 2024 Apr 11;19(4):e0286894. doi: 10.1371/journal.pone.0286894 (PMC11008838; doi:10.1371/journal.pone.0286894)
Supplement: S1 Abstract — (XLSX) [file pone.0286894.s001.xlsx]

## Sheet: Sheet1
hospital	time	month	screened	presumptive	tested	positive	linked
Iganga	Before	Jan	210	15	6	3	6
Iganga	Before	Feb	222	9	2	4	4
Iganga	Before	Mar	114	11	5	9	9
Iganga	Before	April	219	26	12	6	9
Iganga	Before	May	300	31	9	2	5
Iganga	Before	Jun	211	22	5	3	3
Iganga	After	Oct	316	10	6	7	9
Iganga	After	Nov	301	20	15	6	6
Iganga	After	Dec	238	34	35	4	6
Iganga	After	Jan_2	378	152	152	7	7
Iganga	After	Feb_2	1032	31	28	11	18
Iganga	After	Mar_2	1506	15	16	10	10
Kiwoko	Before	Jan	21	0	0	0	0
Kiwoko	Before	Feb	19	1	1	1	1
Kiwoko	Before	Mar	11	5	5	3	3
Kiwoko	Before	April	17	6	6	0	0
Kiwoko	Before	May	9	5	5	1	1
Kiwoko	Before	Jun	13	4	4	0	0
Kiwoko	After	Oct	25	0	0	0	0
Kiwoko	After	Nov	7	1	1	0	0
Kiwoko	After	Dec	10	3	3	1	1
Kiwoko	After	Jan_2	26	4	4	0	0
Kiwoko	After	Feb_2	41	11	11	3	3
Kiwoko	After	Mar_2	55	14	14	0	0
Kawolo	Before	Jan	311	18	18	0	0
Kawolo	Before	Feb	109	12	12	1	1
Kawolo	Before	Mar	196	16	16	1	1
Kawolo	Before	April	285	27	27	2	2
Kawolo	Before	May	124	24	24	0	0
Kawolo	Before	Jun	87	13	13	0	0
Kawolo	After	Oct	194	33	33	2	2
Kawolo	After	Nov	90	51	51	1	1
Kawolo	After	Dec	316	29	29	1	1
Kawolo	After	Jan_2	470	39	39	1	1
Kawolo	After	Feb_2	190	97	97	0	0
Kawolo	After	Mar_2	354	69	69	0	0
Gombe	Before	Jan	261	5	1	1	1
Gombe	Before	Feb	347	10	6	0	0
Gombe	Before	Mar	342	10	8	0	0
Gombe	Before	April	356	11	4	1	2
Gombe	Before	May	25	25	9	0	1
Gombe	Before	Jun	11	11	5	0	0
Gombe	After	Oct	308	17	6	2	3
Gombe	After	Nov	270	7	6	1	3
Gombe	After	Dec	404	4	2	0	0
Gombe	After	Jan_2	467	13	11	0	0
Gombe	After	Feb_2	18	18	11	0	1
Gombe	After	Mar_2	388	22	21	0	3
