# Supplementary material for: Strategies to resolve the gap in adolescent tuberculosis care at four health facilities in Uganda: The teenager’s TB pilot project
Source: PLoS One. 2024 Apr 11;19(4):e0286894. doi: 10.1371/journal.pone.0286894 (PMC11008838; doi:10.1371/journal.pone.0286894)
Supplement: S1 Data — (XLSX) [file pone.0286894.s003.xlsx]

## Sheet: survey
type	name	label	required	relevant	calculation
date	date_int	Date of interview:	true
integer	part_num	Participant number	true
select_one site	site	Site:	true
select_one sex	sex	Sex:	true
integer	age	Age:	true
select_one emp	employment	Employment status?	true
select_one marital	marital	Marital status	true
select_one educ	education	Education level	true
select_multiple symp	symptom	Do you have any of these symptoms below?	true
select_one yn	abt_tb	Do you know about TB?	true
select_one yn	with_tb	Are you in close contact with someone with TB or chronic cough?	true
select_one conta	contact	If yes, relationship with contact?	true	${with_tb}=1
select_one hiv	hiv_status	Do you know your HIV status?	true
select_one yn	art	If yes and positive, are you on ART?	true	${hiv_status}=1
select_one yn	tobacco	Do you smoke tobacco?	true
select_one yn	alcohol	Do you take alcohol?	true
note	_TB_screening	###TB screening
select_one yn	xray	Have you taken an x-ray?	true
select_one yn	sputum	Have you collected sputum?	true
select_one yn	adol_tb	Have you heard about adolescent TB?	true
select_multiple source	abt_adol_tb	If yes, source of information about adolescent TB?	true	${adol_tb}=1
text	other_tb	If other specify	true	selected(${abt_adol_tb}, '9')
calculate	__version__				'vZTi2TAUCEpi5cBEsnLWW3'

## Sheet: choices
list_name	name	label
site	1	Kawolo Hospital
site	2	Iganga Hospital
site	3	Kiwoko Hospital
site	4	Gombe Hospital
sex	1	Male
sex	2	Female
emp	1	Student
emp	2	Employed
emp	3	Unemployed
marital	1	Married/cohabiting
marital	2	Single
marital	3	Windowed
educ	1	Complete primary
educ	2	Incomplete primary
educ	3	Complete secondary
educ	4	Incomplete secondary
educ	5	Tertiary
educ	6	Never attended school
symp	1	Cough
symp	2	Excessive sweating
symp	3	Sputum
symp	4	Blood stained sputum
symp	5	Fever
symp	6	Weight loss
yn	1	Yes
yn	2	No
conta	1	Family member
conta	2	Family friend
conta	3	Fellow student
hiv	1	Yes positive
hiv	2	Yes negative
hiv	3	I don’t know
source	1	Radio/TV
source	2	Social media
source	3	TEEN- TB Team
source	4	Friend(s)
source	5	Posters
source	6	Screening Cards
source	7	Local Song
source	8	VHTs
source	9	Others

## Sheet: settings
form_title	version
Clone of Adolescent TB	1 (2022-03-16 09:29:59)
