# Supplementary material for: Strategies to resolve the gap in adolescent tuberculosis care at four health facilities in Uganda: The teenager’s TB pilot project
Source: PLoS One. 2024 Apr 11;19(4):e0286894. doi: 10.1371/journal.pone.0286894 (PMC11008838; doi:10.1371/journal.pone.0286894)
Supplement: S1 Raw data — (XLSX) [file pone.0286894.s004.xlsx]

## Sheet: Adolescent TB
date_int	part_num	site	sex	age	employment	marital	education	symptom	symptom/1	symptom/2	symptom/3	symptom/4	symptom/5	symptom/6	abt_tb	with_tb	contact	hiv_status	art	tobacco	alcohol	_TB_screening	xray	sputum	adol_tb	abt_adol_tb	abt_adol_tb/1	abt_adol_tb/2	abt_adol_tb/3	abt_adol_tb/4	abt_adol_tb/5	abt_adol_tb/6	abt_adol_tb/7	abt_adol_tb/8	abt_adol_tb/9	other_tb	_id	_uuid	_submission_time	_validation_status	_notes	_status	_submitted_by	_tags	_index
2021-10-05	30001	1	2	13	1	2	2	1	1	0	0	0	0	0	1	2		3		2	2		2	1	1	1	1	0	0	0	0	0	0	0	0		118182362	a932fc27-8d30-43b2-95ca-b79d1f7f33d4	2021-10-08 13:47:55			submitted_via_web	collectme		1
2021-10-06	30002	1	2	12	1	2	2	1 6	1	0	0	0	0	1	1	2		2		2	2		2	2	1	1 8	1	0	0	0	0	0	0	1	0		118182366	e1667a00-b3ad-44e8-a983-46460075575a	2021-10-08 13:47:56			submitted_via_web	collectme		2
2021-10-06	30004	1	2	16	1	2	4	1 2 3	1	1	1	0	0	0	1	2		2		2	2		1	1	1	2 3 7	0	1	1	0	0	0	1	0	0		118182367	e7402d88-bb6a-4081-9aab-c6da32c17f95	2021-10-08 13:47:56			submitted_via_web	collectme		3
2021-10-06	30005	1	1	15	1	2	2	1 5	1	0	0	0	1	0	1	2		2		2	2		2	2	1	1 3 7	1	0	1	0	0	0	1	0	0		118182373	9ceafc2e-13b2-4882-b772-8265871d2ac0	2021-10-08 13:47:58			submitted_via_web	collectme		4
2021-10-06	30006	1	2	19	3	1	2	1 5 2	1	1	0	0	1	0	1	2		2		2	2		2	1	1	4 3 1 7	1	0	1	1	0	0	1	0	0		118182376	c1406682-87c2-4424-ac32-7a8c5a0454d3	2021-10-08 13:47:59			submitted_via_web	collectme		5
2021-10-06	30007	1	2	20	1	1	6	1 3	1	0	1	0	0	0	1	1	1	2		2	2		2	1	1	1 3	1	0	1	0	0	0	0	0	0		118182379	a80699ac-9e1b-43b5-95d2-25ea76e7954d	2021-10-08 13:48:00			submitted_via_web	collectme		6
2021-10-07	30008	1	2	17	3	1	1	1 3	1	0	1	0	0	0	1	2		2		2	2		2	1	1	1 3	1	0	1	0	0	0	0	0	0		118182384	7ecaa986-136d-4e90-a0e2-ba4f16a23183	2021-10-08 13:48:01			submitted_via_web	collectme		7
2021-10-07	30009	1	2	17	3	2	4	1 3 5	1	0	1	0	1	0	1	2		2		2	2		2	1	1	1 3 4	1	0	1	1	0	0	0	0	0		118182389	77fa534b-59e1-44d7-9393-70884a0efba5	2021-10-08 13:48:03			submitted_via_web	collectme		8
2021-10-08	3010	1	2	13	1	2	4	1 2 3 6	1	1	1	0	0	1	1	2		3		2	2		1	1	1	1 4 3	1	0	1	1	0	0	0	0	0		118182394	15c95a55-71e0-4942-9581-b15f907c9739	2021-10-08 13:48:04			submitted_via_web	collectme		9
2021-10-08	3011	1	1	19	2	2	3	1 2 3	1	1	1	0	0	0	1	2		2		2	2		1	1	1	1 2 3 7	1	1	1	0	0	0	1	0	0		118182397	ce11fdc1-d799-49ba-8c14-a54ae887d87f	2021-10-08 13:48:05			submitted_via_web	collectme		10
2021-10-08	3012	1	2	15	1	2	4	1 3	1	0	1	0	0	0	1	1	2	2		2	1		2	1	1	1 3 4	1	0	1	1	0	0	0	0	0		118182403	66e1a2be-1b35-40be-a67e-1e86b818e286	2021-10-08 13:48:07			submitted_via_web	collectme		11
2021-10-08	3013	1	2	19	3	1	4	1 3	1	0	1	0	0	0	1	2		3		2	1		2	1	1	3	0	0	1	0	0	0	0	0	0		118182408	4806936c-2fd5-4173-89fb-45640dfb5749	2021-10-08 13:48:09			submitted_via_web	collectme		12
2021-10-08	3014	1	2	13	1	2	2	1 3	1	0	1	0	0	0	1	2		3		2	2		2	1	1	7 3 8	0	0	1	0	0	0	1	1	0		118182413	fbd2e7b1-4937-4c78-86b2-0710d09250af	2021-10-08 13:48:11			submitted_via_web	collectme		13
2021-10-08	3015	1	1	14	1	2	4	1 3	1	0	1	0	0	0	1	2		3		2	1		2	1	1	3	0	0	1	0	0	0	0	0	0		118182417	8f6a5827-f4f7-4e16-99b5-5ec91c7b4d6d	2021-10-08 13:48:13			submitted_via_web	collectme		14
2021-10-08	3016	1	1	19	2	1	2	1 3 5	1	0	1	0	1	0	1	2		2		1	1		2	1	1	3 1 7	1	0	1	0	0	0	1	0	0		118182425	059a28e3-551d-48a7-96bf-a0cab511d86c	2021-10-08 13:48:15			submitted_via_web	collectme		15
2021-10-12	1	4	2	11	1	2	2	1 2 3 5	1	1	1	0	1	0	1	2		2		2	2		2	1	1	3	0	0	1	0	0	0	0	0	0		118720762	fa0c139d-dff6-48ab-bbd9-4692db2d12b9	2021-10-12 09:50:46			submitted_via_web	collectme		16
2021-10-12	2	4	2	18	3	2	1	1 2 3 5 6	1	1	1	0	1	1	1	1	1	1	1	2	2		2	1	1	3	0	0	1	0	0	0	0	0	0		118754412	21885071-50c9-41ab-8c82-63475939b892	2021-10-12 12:46:01			submitted_via_web	collectme		17
2021-10-07	10001	4	1	18	1	2	3	1 2 3 5	1	1	1	0	1	0	1	2		2		1	2		2	1	1	1 8 3	1	0	1	0	0	0	0	1	0		118889606	0516c51d-8bc2-4680-9407-e4276be4a187	2021-10-13 07:49:34			submitted_via_web	collectme		18
2021-10-13	4	4	2	9	1	2	2	1 5 6	1	0	0	0	1	1	1	2		2		2	2		2	1	1	1 3 6	1	0	1	0	0	1	0	0	0		118903169	b1ef6695-6d17-4680-a541-b58927602c87	2021-10-13 09:24:53			submitted_via_web	collectme		19
2021-10-13	5	4	2	10	1	2	2	1 2 3	1	1	1	0	0	0	1	1	1	2		2	2		1	1	1	3 1 8	1	0	1	0	0	0	0	1	0		118921127	b772a8c9-7cac-421e-be83-f2e3fc8ad805	2021-10-13 11:11:27			submitted_via_web	collectme		20
2021-10-14	6	4	2	12	1	2	2	1	1	0	0	0	0	0	2	2		2		2	2		2	1	1	3	0	0	1	0	0	0	0	0	0		119067813	6fd26c9d-5a64-47bb-84e3-9027952809ae	2021-10-14 07:13:30			submitted_via_web	collectme		21
2021-09-24	20001	2	1	12	1	2	4	1	1	0	0	0	0	0	1	1	2	2		2	1		2	1	1	1 2 5 8	1	1	0	0	1	0	0	1	0		119074029	f6ceea64-81de-4813-8e71-5f57bd2d34cd	2021-10-14 08:00:43			submitted_via_web	collectme		22
2021-09-24	20001	2	1	13	1	2	1	1 2 3 5	1	1	1	0	1	0	1	2		3		2	2		2	2	1	3	0	0	1	0	0	0	0	0	0		119074053	42bd408e-5042-43eb-9229-fe1664949777	2021-10-14 08:00:50			submitted_via_web	collectme		23
2021-09-27	2001	2	2	4	1	2	2	1 5 3 6	1	0	1	0	1	1	1	2		3		2	2		2	1	1	4	0	0	0	1	0	0	0	0	0		119074069	4d4e9020-dc68-498e-86f5-708b159b964d	2021-10-14 08:00:53			submitted_via_web	collectme		24
2021-09-27	2002	2	1	13	1	2	2	1 3 5 6	1	0	1	0	1	1	1	2		3		2	2		2	1	2												119074084	c14ea1de-dcbd-4a41-8832-59377098e37c	2021-10-14 08:00:56			submitted_via_web	collectme		25
2021-09-28	2003	2	2	9	1	2	2	1 3 5 6	1	0	1	0	1	1	1	2		3		2	2		2	1	1	4	0	0	0	1	0	0	0	0	0		119074096	15ae151a-824d-4635-8f36-a2793b539c73	2021-10-14 08:01:02			submitted_via_web	collectme		26
2021-09-28	2004	2	2	7	1	2	2	1 2 3 5	1	1	1	0	1	0	2	2		3		2	2		2	1	2												119074102	fb96b1ce-dc51-40ef-9284-e2fd4a5ef708	2021-10-14 08:01:06			submitted_via_web	collectme		27
2021-09-28	2003	2	2	9	1	2	2	1 3 5 6	1	0	1	0	1	1	1	2		3		2	2		2	1	1	4	0	0	0	1	0	0	0	0	0		119074106	516ee7d0-edb4-448d-ac19-d36ef48e875b	2021-10-14 08:01:08			submitted_via_web	collectme		28
2021-10-07	2006	2	1	11	1	2	2	1 5	1	0	0	0	1	0	1	1	1	3		2	2		2	2	1	6	0	0	0	0	0	1	0	0	0		119074113	35ba00e2-84ab-41e3-a22c-843f9c21774e	2021-10-14 08:01:11			submitted_via_web	collectme		29
2021-10-07	2007	2	1	18	1	2	4	1 5	1	0	0	0	1	0	1	1	1	3		2	2		2	2	1	4	0	0	0	1	0	0	0	0	0		119074122	b6190af1-8e2e-4a2e-8bb9-260c21da9e9e	2021-10-14 08:01:13			submitted_via_web	collectme		30
2021-10-08	2009	2	2	16	1	2	2	2	0	1	0	0	0	0	1	1	1	3		2	2		2	2	1	3	0	0	1	0	0	0	0	0	0		119074127	eb7a5044-7a0f-45fc-84aa-3c8532c507c3	2021-10-14 08:01:16			submitted_via_web	collectme		31
2021-10-09	2005	2	1	6	1	2	2	1	1	0	0	0	0	0	1	1	1	3		2	2		2	2	2												119074136	7daa2496-c147-41c2-b27d-31b14dda385c	2021-10-14 08:01:18			submitted_via_web	collectme		32
2021-10-09	2005	2	2	5	1	2	2	1 5	1	0	0	0	1	0	2	1	1	3		2	2		2	2	2												119074144	e96e1d17-bccd-43a8-b43b-890c5b3a9683	2021-10-14 08:01:21			submitted_via_web	collectme		33
2021-10-11	2010	2	1	5	1	2	2	1	1	0	0	0	0	0	2	1	1	3		2	2		2	2	2												119074147	de3f7dc7-38c9-4400-9593-c7b213fd2026	2021-10-14 08:01:24			submitted_via_web	collectme		34
2021-10-13	2011	2	2	6	1	2	2	1	1	0	0	0	0	0	2	1	1	3		2	2		2	2	2												119074150	5dd49576-6ee3-47da-bb56-334540fc0b80	2021-10-14 08:01:27			submitted_via_web	collectme		35
2021-10-13	2012	2	2	19	1	2	4	1 6	1	0	0	0	0	1	1	2		2		2	2		2	1	1	3	0	0	1	0	0	0	0	0	0		119074152	712abbb8-4eff-482b-9dbe-b5c146046978	2021-10-14 08:01:30			submitted_via_web	collectme		36
2021-10-13	2013	2	2	11	1	2	2	1 5	1	0	0	0	1	0	1	1	1	3		2	2		2	1	2												119074156	1f5d8c16-1e21-4845-81c0-e6e96627e6bc	2021-10-14 08:01:32			submitted_via_web	collectme		37
2021-10-13	2015	2	1	9	1	2	2	1 5	1	0	0	0	1	0	2	1	1	3		2	2		2	2	1	3	0	0	1	0	0	0	0	0	0		119074162	9d3692b4-e1f1-41a6-a1b3-71f192df1ac4	2021-10-14 08:01:34			submitted_via_web	collectme		38
2021-10-13	2016	2	1	7	1	2	2	1 5 6 2	1	1	0	0	1	1	1	1	1	3		2	2		2	2	1	3	0	0	1	0	0	0	0	0	0		119074169	80c9677e-dab4-4b7e-9eda-35bea10f22b9	2021-10-14 08:01:36			submitted_via_web	collectme		39
2021-10-13	2017	2	1	5	1	2	2	1 5 6 2	1	1	0	0	1	1	2	1	1	3		2	2		2	2	2												119074180	cef9dc09-266d-4eeb-a658-1184e7c3010d	2021-10-14 08:01:38			submitted_via_web	collectme		40
2021-10-13	2018	2	2	3	3	2	6	1 5 2	1	1	0	0	1	0	2	1	1	3		2	2		2	2	2												119074192	0f19cb7b-8571-4682-9c06-f83ff11075c8	2021-10-14 08:01:40			submitted_via_web	collectme		41
2021-10-13	2019	2	2	14	1	2	2	1 5 2	1	1	0	0	1	0	1	1	1	3		2	2		2	2	1	3	0	0	1	0	0	0	0	0	0		119074200	84273e22-3034-4c46-b2fa-99c47f33d81c	2021-10-14 08:01:42			submitted_via_web	collectme		42
2021-10-13	2014	2	2	11	1	2	2	1 5	1	0	0	0	1	0	1	1	1	3		2	2		2	2	2												119074210	5ca5d4c9-da6d-4731-82d4-fff4a8ceae34	2021-10-14 08:01:44			submitted_via_web	collectme		43
2021-10-14	7	4	2	18	3	2	2	1 2 3 5	1	1	1	0	1	0	1	2		2		2	1		2	1	1	1 3	1	0	1	0	0	0	0	0	0		119078807	a6d6bfc3-6c3b-4e22-9d31-09989ef26a35	2021-10-14 08:31:17			submitted_via_web	collectme		44
2021-10-11	30017	1	2	10	1	2	2	1 3	1	0	1	0	0	0	1	2		2		2	2		2	1	1	3	0	0	1	0	0	0	0	0	0		119446060	34ddfd30-deed-4153-af88-24be3db719ed	2021-10-16 14:58:32			submitted_via_web	collectme		45
2021-10-11	30018	1	2	13	1	2	2	1 3	1	0	1	0	0	0	1	2		3		2	2		2	1	1	1 3 4	1	0	1	1	0	0	0	0	0		119446061	18c56b37-18fc-4c73-8992-236c4d497f4c	2021-10-16 14:58:33			submitted_via_web	collectme		46
2021-10-11	30019	1	1	16	1	2	4	1 3 5	1	0	1	0	1	0	1	2		3		2	2		2	1	1	3 7	0	0	1	0	0	0	1	0	0		119446064	93f0604f-d570-4435-8a39-cf0f10dbfd60	2021-10-16 14:58:34			submitted_via_web	collectme		47
2021-10-11	30020	1	2	20	2	2	2	1 3 5 6	1	0	1	0	1	1	1	1	1	3		2	2		2	1	1	3 8	0	0	1	0	0	0	0	1	0		119446067	eec2800b-1455-431f-8856-f3379c4d80ba	2021-10-16 14:58:34			submitted_via_web	collectme		48
2021-10-11	30021	1	2	19	3	1	4	1 3	1	0	1	0	0	0	1	2		1	1	2	2		2	1	1	3 8 4	0	0	1	1	0	0	0	1	0		119446071	6d00efcd-a7fc-4345-a31f-d00ab2c62559	2021-10-16 14:58:35			submitted_via_web	collectme		49
2021-10-12	30022	1	2	17	2	2	4	1 3 5	1	0	1	0	1	0	1	2		2		2	2		1	1	1	1 3 4 7	1	0	1	1	0	0	1	0	0		119446075	5670f0b2-efff-468c-a0df-58a67fb3bb65	2021-10-16 14:58:36			submitted_via_web	collectme		50
2021-10-13	30023	1	1	15	1	2	4	1 5	1	0	0	0	1	0	1	2		2		2	2		2	2	1	3 4	0	0	1	1	0	0	0	0	0		119446078	b2a8c45f-780c-4789-84e1-f0db9d949ae4	2021-10-16 14:58:38			submitted_via_web	collectme		51
2021-10-13	30024	1	2	18	3	1	1	1 3 5	1	0	1	0	1	0	1	2		1	1	2	2		2	1	1	3 4 1	1	0	1	1	0	0	0	0	0		119446080	70981d32-fb6d-4891-a712-c0297a6e5d81	2021-10-16 14:58:39			submitted_via_web	collectme		52
2021-10-13	30025	1	2	10	1	2	2	1 5	1	0	0	0	1	0	1	2		3		2	2		2	1	1	3	0	0	1	0	0	0	0	0	0		119446082	7d261847-5716-4618-8948-205df1b9aede	2021-10-16 14:58:40			submitted_via_web	collectme		53
2021-10-14	30026	1	2	14	1	2	4	1 5	1	0	0	0	1	0	1	2		3		2	2		1	2	1	2 1 3 4 7	1	1	1	1	0	0	1	0	0		119446085	75a68594-7a3f-4564-be5f-5f7473af58b9	2021-10-16 14:58:40			submitted_via_web	collectme		54
2021-10-14	30027	1	2	19	3	1	3	1 3	1	0	1	0	0	0	1	2		2		2	2		2	1	1	1 3 4	1	0	1	1	0	0	0	0	0		119446089	9f5e94f7-64fc-4f06-bc23-516f16f087d7	2021-10-16 14:58:41			submitted_via_web	collectme		55
2021-10-14	30028	1	2	20	2	1	1	1 3	1	0	1	0	0	0	1	2		1	1	2	2		2	1	1	1 3	1	0	1	0	0	0	0	0	0		119446092	c08bddd7-93f8-4806-8710-8c60e8d52b04	2021-10-16 14:58:42			submitted_via_web	collectme		56
2021-10-14	30029	1	1	18	1	2	4	1 3 2	1	1	1	0	0	0	1	2		2		2	2		1	1	1	1 3 7	1	0	1	0	0	0	1	0	0		119446094	2e77bfa8-486e-467d-981d-b200e084b210	2021-10-16 14:58:43			submitted_via_web	collectme		57
2021-10-15	30030	1	2	17	3	1	2	1 5 2	1	1	0	0	1	0	1	2		2		2	1		2	2	1	1 3 4	1	0	1	1	0	0	0	0	0		119446096	dab6ba88-56eb-4911-a82f-3539d9577822	2021-10-16 14:58:44			submitted_via_web	collectme		58
2021-10-18	9	4	2	13	1	2	2	1	1	0	0	0	0	0	1	2		3		2	2		2	2	1	3 5 8	0	0	1	0	1	0	0	1	0		119820259	8ae3d4b6-8bba-4264-9c63-02b3e4d8b5f2	2021-10-19 09:35:59			submitted_via_web	collectme		59
2021-10-19	11	4	1	20	1	2	5	1 3 5	1	0	1	0	1	0	1	1	2	2		2	2		2	1	1	1 3 8	1	0	1	0	0	0	0	1	0		119820264	a1c9f556-67fe-4e43-b0a6-98ba87808e1f	2021-10-19 09:36:00			submitted_via_web	collectme		60
2021-10-19	3	4	1	19	2	1	5	1 3 5	1	0	1	0	1	0	1	2		2		2	2		2	2	1	1 3 8	1	0	1	0	0	0	0	1	0		119836469	df449ed5-6bc8-4a45-aa6e-5de0b5a337fc	2021-10-19 10:49:30			submitted_via_web	collectme		61
2021-10-19	4	4	2	18	1	2	3	1	1	0	0	0	0	0	1	2		3		2	1		1	2	1	1 3	1	0	1	0	0	0	0	0	0		119836491	c65afaef-a213-46de-9a9a-7030a18f402a	2021-10-19 10:49:34			submitted_via_web	collectme		62
2021-10-19	5	4	2	17	1	2	4	1 5	1	0	0	0	1	0	1	2		3		2	2		2	2	1	3	0	0	1	0	0	0	0	0	0		119836503	c7920347-ba9e-4895-935f-0556a29360d2	2021-10-19 10:49:35			submitted_via_web	collectme		63
2021-10-15	2020	2	2	14	1	2	2	1 5 2 6	1	1	0	0	1	1	1	1	1	3		2	2		2	2	1	4	0	0	0	1	0	0	0	0	0		120005405	df4324ce-087a-459e-8bc9-5cc43a613d3a	2021-10-20 08:11:09			submitted_via_web	collectme		64
2021-10-15	2021	2	1	9	1	2	2	1 5	1	0	0	0	1	0	2	1	1	3		2	2		2	2	2												120005429	357ee372-02ab-4821-ad80-f9f440d6744d	2021-10-20 08:11:17			submitted_via_web	collectme		65
2021-10-15	2022	2	1	13	1	2	2	5 2	0	1	0	0	1	0	2	1	1	3		2	2		2	2	2												120005450	bddb43d7-c2cc-4733-8ca1-c4377178043d	2021-10-20 08:11:23			submitted_via_web	collectme		66
2021-10-18	2023	2	2	15	1	2	2	1 2 3 5 6	1	1	1	0	1	1	1	2		3		2	2		2	1	1	4	0	0	0	1	0	0	0	0	0		120005464	c34ca9f3-2972-4a62-aba9-0b11bfc608b7	2021-10-20 08:11:29			submitted_via_web	collectme		67
2021-10-18	2024	2	2	18	1	2	2	1 2 3 5 6	1	1	1	0	1	1	1	1	1	2		2	2		2	1	1	3	0	0	1	0	0	0	0	0	0		120005475	639c4bac-261c-475f-bbb0-b067d4ccc1b8	2021-10-20 08:11:32			submitted_via_web	collectme		68
2021-09-01	2005	2	2	18	1	2	2	1 6 5 3	1	0	1	0	1	1	1	1	1	3		2	2		2	1	1	3	0	0	1	0	0	0	0	0	0		120005481	3872dc61-fee2-4588-b562-f83e592ecaab	2021-10-20 08:11:34			submitted_via_web	collectme		69
2021-10-13	2013	2	2	14	1	2	2	1 5 3	1	0	1	0	1	0	2	1	1	3		2	2		2	2	1	3	0	0	1	0	0	0	0	0	0		120005486	cff706cc-09b7-48ee-8528-dbb4dffdc1d6	2021-10-20 08:11:36			submitted_via_web	collectme		70
2021-10-25	22	4	2	18	1	2	4	1 3	1	0	1	0	0	0	1	2		3		2	2		2	1	1	3	0	0	1	0	0	0	0	0	0		120794128	97f21187-1b1c-4174-abe1-3304e5021771	2021-10-25 09:09:16			submitted_via_web	collectme		71
2021-10-25	21	4	2	17	1	2	1	1 3 5	1	0	1	0	1	0	1	2		3		2	2		2	1	1	3	0	0	1	0	0	0	0	0	0		120794136	24312094-4abc-4fdd-ab9a-0209d34c99e3	2021-10-25 09:09:18			submitted_via_web	collectme		72
2021-10-25	23	4	1	9	1	2	2	1 5	1	0	0	0	1	0	1	2		2		2	2		2	1	1	3	0	0	1	0	0	0	0	0	0		120794139	3898eb8a-718e-4971-9d41-171ca70df19f	2021-10-25 09:09:19			submitted_via_web	collectme		73
2021-10-26	24	4	2	13	1	2	2	1 5	1	0	0	0	1	0	1	1	3	2		1	2		2	1	1	3	0	0	1	0	0	0	0	0	0		120953744	234292be-f3b7-4c84-b82b-cc4749565705	2021-10-26 07:16:40			submitted_via_web	collectme		74
2021-10-26	25	4	1	15	1	2	4	2 5 1	1	1	0	0	1	0	1	2		3		2	2		2	2	1	3	0	0	1	0	0	0	0	0	0		120959115	e0dd933c-f349-4200-a9db-9dfbe182175e	2021-10-26 07:53:31			submitted_via_web	collectme		75
2021-10-26	26	4	2	8	1	2	2	1 3	1	0	1	0	0	0	2	2		1	1	2	2		2	1	2												120972382	a6a0d536-ca52-4e3f-a7ba-349228091afb	2021-10-26 09:15:45			submitted_via_web	collectme		76
2021-10-18	30031	1	2	15	1	2	2	1 3	1	0	1	0	0	0	1	2		2		2	2		1	1	1	1 3 7	1	0	1	0	0	0	1	0	0		121175962	b497e2c3-77b7-4c9e-81d8-8ec7999b1345	2021-10-27 10:42:03			submitted_via_web	collectme		77
2021-10-19	30032	1	1	14	1	2	4	1 3	1	0	1	0	0	0	1	2		2		2	1		2	1	1	1 3 7	1	0	1	0	0	0	1	0	0		121175968	ebf45b27-4c3d-48a8-a8e4-c7cb4a87ec9b	2021-10-27 10:42:05			submitted_via_web	collectme		78
2021-10-19	30033	1	2	11	1	2	2	1 3	1	0	1	0	0	0	1	1	1	2		2	2		2	1	1	1 3 7 8	1	0	1	0	0	0	1	1	0		121175975	66414fd5-c207-4a93-967f-569d809b56d3	2021-10-27 10:42:06			submitted_via_web	collectme		79
2021-10-20	30034	1	1	12	1	2	2	1 3 2 6	1	1	1	0	0	1	1	1	1	2		2	2		2	1	1	2 1 3 8	1	1	1	0	0	0	0	1	0		121175986	d9ea5b3e-62f2-417b-ba67-dfca00c8ada1	2021-10-27 10:42:09			submitted_via_web	collectme		80
2021-10-21	30035	1	2	14	1	2	4	1 3	1	0	1	0	0	0	1	2		2		2	2		1	1	1	1 2 3	1	1	1	0	0	0	0	0	0		121176002	1f0c0e80-4a8a-44b9-bd7c-e7945e07689c	2021-10-27 10:42:11			submitted_via_web	collectme		81
2021-10-22	30036	1	1	13	1	2	2	1 3 5 6	1	0	1	0	1	1	1	2		1	1	2	2		2	1	1	1 3 4 8	1	0	1	1	0	0	0	1	0		121176014	a421760c-00ca-497b-bdbc-46fb9a62276e	2021-10-27 10:42:14			submitted_via_web	collectme		82
2021-10-25	30037	1	2	18	3	1	4	1 3	1	0	1	0	0	0	1	2		2		2	2		2	1	1	1 4 3	1	0	1	1	0	0	0	0	0		121176043	77a6a40e-2859-4c79-8f58-9bd450c67161	2021-10-27 10:42:18			submitted_via_web	collectme		83
2021-10-25	30038	1	2	19	2	1	4	1 3	1	0	1	0	0	0	1	2		2		2	2		2	1	1	1 4	1	0	0	1	0	0	0	0	0		121176060	b4a72666-c7a4-42a5-8f0e-1c3bf7b6bc01	2021-10-27 10:42:21			submitted_via_web	collectme		84
2021-10-26	30039	1	2	17	1	1	4	1 3	1	0	1	0	0	0	1	2		3		2	1		2	1	1	1 3	1	0	1	0	0	0	0	0	0		121176085	24d7279e-a360-4288-820e-6f7d12b5dd55	2021-10-27 10:42:24			submitted_via_web	collectme		85
2021-10-26	30040	1	2	19	1	2	3	1 3	1	0	1	0	0	0	1	2		2		2	2		2	1	1	1 2 8	1	1	0	0	0	0	0	1	0		121176105	c43796fa-e655-4745-8887-db8f0be35481	2021-10-27 10:42:27			submitted_via_web	collectme		86
2021-10-26	30041	1	1	13	1	2	1	1 3	1	0	1	0	0	0	1	2		2		2	2		2	1	1	1 3 8	1	0	1	0	0	0	0	1	0		121176113	b8a5e46b-c3ee-4e9d-be3e-c14fe3404f92	2021-10-27 10:42:28			submitted_via_web	collectme		87
2021-10-23	2025	2	1	10	1	2	2	1	1	0	0	0	0	0	1	1	1	3		2	2		2	1	1	3	0	0	1	0	0	0	0	0	0		121197577	8d9486c1-7f32-4071-8b02-1795b6f82ec6	2021-10-27 12:40:30			submitted_via_web	collectme		88
2021-10-23	2026	2	1	12	1	2	2	1 5	1	0	0	0	1	0	2	2		3		2	2		2	1	2												121197579	cb784a4d-11f9-4b92-87c5-2442b99b4794	2021-10-27 12:40:31			submitted_via_web	collectme		89
2021-10-23	2027	2	2	8	1	2	2	1	1	0	0	0	0	0	2	1	1	3		2	2		2	1	2												121197583	3a467f55-a35f-4490-af9c-95f6781020f1	2021-10-27 12:40:32			submitted_via_web	collectme		90
2021-10-23	2028	2	2	17	1	2	4	1	1	0	0	0	0	0	1	2		2		2	2		2	1	1	4	0	0	0	1	0	0	0	0	0		121197587	3f620b38-9b32-4f5d-a074-c45740d3c5e4	2021-10-27 12:40:33			submitted_via_web	collectme		91
2021-10-23	2029	2	2	18	1	2	4	1	1	0	0	0	0	0	1	1	1	2		2	2		2	1	1	3	0	0	1	0	0	0	0	0	0		121197594	19f50eaf-98d9-4d78-ba43-eb9f780bf51d	2021-10-27 12:40:36			submitted_via_web	collectme		92
2021-10-25	2030	2	2	14	1	2	2	1 2 3 5 6	1	1	1	0	1	1	2	2		2		2	2		2	1	2												121197598	8b3252ad-da04-4f45-ae38-88f5200cb7a8	2021-10-27 12:40:36			submitted_via_web	collectme		93
2021-10-26	2031	2	2	5	3	2	6	1	1	0	0	0	0	0	2	1	1	3		2	2		2	1	1	3	0	0	1	0	0	0	0	0	0		121197600	c390a1e5-b9d4-47ef-8f87-a3997e38f088	2021-10-27 12:40:37			submitted_via_web	collectme		94
2021-10-26	2032	2	2	18	1	2	4	5	0	0	0	0	1	0	1	1	1	2		2	2		2	2	1	4	0	0	0	1	0	0	0	0	0		121197601	4119c7bc-ef12-45e0-a0d1-ee71e6a1ffdb	2021-10-27 12:40:38			submitted_via_web	collectme		95
2021-10-26	2033	2	2	10	1	2	2	1 3 5	1	0	1	0	1	0	2	1	1	3		2	2		2	1	1	3	0	0	1	0	0	0	0	0	0		121197605	a7436623-aaab-491d-9755-ee6bc7a88dac	2021-10-27 12:40:39			submitted_via_web	collectme		96
2021-10-26	30042	1	2	16	1	2	4	1 3 5	1	0	1	0	1	0	1	2		2		2	2		1	1	1	1 2 4	1	1	0	1	0	0	0	0	0		121338822	f82dced3-a609-4e3f-b97c-d3adbc435d58	2021-10-28 08:09:11			submitted_via_web	collectme		97
2021-10-27	30043	1	2	17	1	2	4	1 3 5	1	0	1	0	1	0	1	2		2		2	2		2	1	1	1 3 4	1	0	1	1	0	0	0	0	0		121338824	e6e8fc8a-369a-410b-ab06-db41c6ef92c7	2021-10-28 08:09:12			submitted_via_web	collectme		98
2021-10-27	30044	1	1	15	1	2	4	1 3 5	1	0	1	0	1	0	1	2		3		2	1		1	1	1	1 2 3 7 8	1	1	1	0	0	0	1	1	0		121338825	363a4335-0035-43b1-9e5b-7972e9148b49	2021-10-28 08:09:13			submitted_via_web	collectme		99
2021-10-28	28	4	2	9	1	2	2	1 3 6	1	0	1	0	0	1	1	2		3		2	2		2	1	1	3	0	0	1	0	0	0	0	0	0		121378855	7a2a1353-ffa1-49fe-b0b1-b21b573fb72d	2021-10-28 11:41:53			submitted_via_web	collectme		100
2021-10-28	29	4	1	10	1	2	2	1 5 3	1	0	1	0	1	0	1	1	3	3		2	2		2	1	1	3	0	0	1	0	0	0	0	0	0		121382037	7d8fafe5-9b61-4acc-8dfb-4b8c40358419	2021-10-28 11:55:07			submitted_via_web	collectme		101
2021-10-28	30	4	1	8	1	2	2	1 6 5	1	0	0	0	1	1	1	2		3		2	2		2	1	1	3	0	0	1	0	0	0	0	0	0		121382041	3733bc60-90ab-44dc-9327-92ec826c0d89	2021-10-28 11:55:08			submitted_via_web	collectme		102
2021-10-28	32	4	2	21	2	1	4	1 3	1	0	1	0	0	0	2	2		3		2	2		2	1	1	3	0	0	1	0	0	0	0	0	0		121382047	aeffb360-0104-40c3-9e0a-a6aa6682e10c	2021-10-28 11:55:08			submitted_via_web	collectme		103
2021-10-28	33	4	2	18	1	2	4	1	1	0	0	0	0	0	1	2		3		2	2		2	1	1	3	0	0	1	0	0	0	0	0	0		121390124	892c969d-f25b-41f0-9377-eb3f4f87c2c3	2021-10-28 12:34:38			submitted_via_web	collectme		104
2021-10-29	34	4	2	19	1	2	3	1 5	1	0	0	0	1	0	1	2		3		2	2		2	2	1	3	0	0	1	0	0	0	0	0	0		121577319	9484ed79-7b34-4ba9-8349-9a993d593521	2021-10-29 12:30:48			submitted_via_web	collectme		105
2021-10-30	35	4	2	8	1	2	2	1 3 6	1	0	1	0	0	1	1	2		1	1	2	2		2	1	1	3	0	0	1	0	0	0	0	0	0		121709681	26aa9037-0b87-4171-83ec-b57c8894cb3c	2021-10-30 06:48:49			submitted_via_web	collectme		106
2021-10-30	36	4	2	13	1	2	1	1 6	1	0	0	0	0	1	1	2		2		2	2		2	1	1	3	0	0	1	0	0	0	0	0	0		121709686	c67bd226-66aa-4245-8cad-8d2cba5b22c3	2021-10-30 06:48:49			submitted_via_web	collectme		107
2021-10-30	37	4	1	15	1	2	2	1 3	1	0	1	0	0	0	1	2		2		2	2		2	1	1	3	0	0	1	0	0	0	0	0	0		121709692	93cb39a8-8238-489e-8631-db57d683e26c	2021-10-30 06:48:50			submitted_via_web	collectme		108
2021-11-02	39	4	1	17	1	2	4	1 3	1	0	1	0	0	0	1	2		2		2	2		2	1	1	3	0	0	1	0	0	0	0	0	0		122206614	91f6fd7c-733e-4b6e-8013-34069e108801	2021-11-02 14:16:12			submitted_via_web	collectme		109
2021-11-02	41	4	1	21	3	2	2	1 5	1	0	0	0	1	0	1	2		1	1	2	2		2	1	1	3	0	0	1	0	0	0	0	0	0		122206616	55483fbb-2e10-40f8-8a75-a5782abcae2a	2021-11-02 14:16:14			submitted_via_web	collectme		110
2021-11-02	39	4	1	13	1	2	2	1 3	1	0	1	0	0	0	1	2		2		2	2		2	2	1	3	0	0	1	0	0	0	0	0	0		122206621	838ad4c7-454a-415b-8574-fadac8102fb5	2021-11-02 14:16:16			submitted_via_web	collectme		111
2021-11-03	42	4	1	21	2	2	2	1 3	1	0	1	0	0	0	1	1	2	1	1	2	2		1	1	1	3	0	0	1	0	0	0	0	0	0		122355420	04f0da00-a173-4efc-beef-a2f54f1deb74	2021-11-03 11:07:41			submitted_via_web	collectme		112
2021-11-03	41	4	2	21	2	2	2	1 2 3 6	1	1	1	0	0	1	1	2		1	1	2	1		2	1	1	3	0	0	1	0	0	0	0	0	0		122355422	3d9cfb33-bead-4948-ae41-d224ef547974	2021-11-03 11:07:42			submitted_via_web	collectme		113
2021-11-03	2034	2	2	17	1	2	1	1 3 6 5	1	0	1	0	1	1	1	2		2		2	2		2	1	1	6	0	0	0	0	0	1	0	0	0		122381444	99d73053-b45a-48fb-8f0c-516af14d2b74	2021-11-03 13:27:28			submitted_via_web	collectme		114
2021-11-03	2035	2	2	20	3	1	2	1 2 3 5 6	1	1	1	0	1	1	1	2		2		2	2		1	1	1	6	0	0	0	0	0	1	0	0	0		122381452	757901b2-9319-40f2-8bff-0f214a6a0c6b	2021-11-03 13:27:31			submitted_via_web	collectme		115
2021-11-02	2036	2	1	3	1	2	6	1 5	1	0	0	0	1	0	2	2		3		2	2		2	2	2												122381464	08e6289e-c4b2-478c-9a14-5f2eb0032c83	2021-11-03 13:27:35			submitted_via_web	collectme		116
2021-11-05	44	4	2	17	1	2	4	1 3	1	0	1	0	0	0	1	1	2	3		2	2		2	1	1	3	0	0	1	0	0	0	0	0	0		122664768	af122283-dbe9-4ac2-9856-e3725c302f14	2021-11-05 04:36:22			submitted_via_web	collectme		117
2021-11-05	45	4	1	12	1	2	2	1 5 3	1	0	1	0	1	0	1	2		3		2	2		2	1	1	3	0	0	1	0	0	0	0	0	0		122664769	ca218e02-7398-4126-af46-acd7fd9ba70a	2021-11-05 04:36:23			submitted_via_web	collectme		118
2021-11-05	46	4	2	18	1	2	3	1 3	1	0	1	0	0	0	1	2		3		2	2		2	1	1	3	0	0	1	0	0	0	0	0	0		122720988	d9641a14-2be1-43e3-9c8c-d79bb767ebe0	2021-11-05 11:38:17			submitted_via_web	collectme		119
2021-11-05	47	4	2	19	2	1	6	1 3	1	0	1	0	0	0	1	2		2		2	2		2	1	1	3	0	0	1	0	0	0	0	0	0		122720991	d39b33b6-eb8b-43b9-8c01-f4d6672df1fa	2021-11-05 11:38:18			submitted_via_web	collectme		120
2021-11-05	48	4	1	16	1	2	4	1 3	1	0	1	0	0	0	1	1	3	2		2	2		2	1	1	3	0	0	1	0	0	0	0	0	0		122720992	31bc3942-ca8a-482e-9a7a-d48d9d103662	2021-11-05 11:38:18			submitted_via_web	collectme		121
2021-11-05	49	4	2	17	1	2	4	1 3 5	1	0	1	0	1	0	1	2		3		2	2		2	2	1	3	0	0	1	0	0	0	0	0	0		122721013	f93b49b4-3808-4363-a5a6-3bba7f2f6b79	2021-11-05 11:38:26			submitted_via_web	collectme		122
2021-10-28	30045	1	2	18	1	2	3	1 5 3	1	0	1	0	1	0	1	2		2		2	2		1	1	1	1 3 7	1	0	1	0	0	0	1	0	0		123275365	8f8b52af-727e-4cc1-bff7-7d68c6bb6f8e	2021-11-08 06:11:22			submitted_via_web	collectme		123
2021-10-28	30046	1	2	17	2	1	4	1 3	1	0	1	0	0	0	1	2		2		2	2		1	1	1	1 3	1	0	1	0	0	0	0	0	0		123275366	6506ca60-3ede-465a-9e37-e6b1506c6cd4	2021-11-08 06:11:23			submitted_via_web	collectme		124
2021-10-29	30047	1	2	10	1	2	2	1 3	1	0	1	0	0	0	1	2		2		2	2		1	1	1	1 3 8	1	0	1	0	0	0	0	1	0		123275367	c99d2a00-a4e1-4ed5-a62a-2391c27d63fa	2021-11-08 06:11:24			submitted_via_web	collectme		125
2021-11-02	30048	1	1	10	1	2	2	1 3	1	0	1	0	0	0	1	2		2		2	2		2	1	1	1 3 4	1	0	1	1	0	0	0	0	0		123275374	ff5de07f-ad54-4340-9198-3bed913b53d2	2021-11-08 06:11:27			submitted_via_web	collectme		126
2021-11-02	30049	1	2	10	1	2	2	1 3 5	1	0	1	0	1	0	1	2		2		2	2		2	1	1	1 4	1	0	0	1	0	0	0	0	0		123275377	e8053324-92fc-4f7b-afca-71a368d644cc	2021-11-08 06:11:28			submitted_via_web	collectme		127
2021-11-02	30050	1	2	14	1	2	4	3 1 6	1	0	1	0	0	1	1	1	3	2		2	1		2	1	1	1 2 3	1	1	1	0	0	0	0	0	0		123275383	bafd0e31-13cc-4a40-be7d-cab0bba6b217	2021-11-08 06:11:30			submitted_via_web	collectme		128
2021-11-02	30051	1	2	18	1	2	4	1 3 5	1	0	1	0	1	0	1	2		2		1	1		1	1	1	1 2 3 7 8	1	1	1	0	0	0	1	1	0		123275392	1a32a0d8-34dd-47dd-a7ac-d3b3068fc387	2021-11-08 06:11:32			submitted_via_web	collectme		129
2021-11-02	30052	1	2	12	1	2	2	1 3	1	0	1	0	0	0	1	2		2		2	2		2	1	1	2 1 4 3	1	1	1	1	0	0	0	0	0		123275400	e6a17d92-8e80-482a-8600-52648065ff3f	2021-11-08 06:11:33			submitted_via_web	collectme		130
2021-11-02	30053	1	1	21	1	2	3	1 3 5 4	1	0	1	1	1	0	1	2		2		2	1		1	1	1	1 2 3	1	1	1	0	0	0	0	0	0		123275410	31e3ff4f-f580-40ca-87ba-eb5088c1a986	2021-11-08 06:11:34			submitted_via_web	collectme		131
2021-11-02	30054	1	2	17	3	1	4	1 3	1	0	1	0	0	0	1	2		2		2	1		2	1	1	1 2 3	1	1	1	0	0	0	0	0	0		123275414	20c43140-4899-4e3e-8df6-6fd1bcbeed95	2021-11-08 06:11:35			submitted_via_web	collectme		132
2021-11-03	30055	1	2	19	1	2	3	1 3	1	0	1	0	0	0	1	2		2		2	2		2	1	1	1 2 7	1	1	0	0	0	0	1	0	0		123275417	17dcdf14-ece6-4af2-b7f9-b76d770537e9	2021-11-08 06:11:36			submitted_via_web	collectme		133
2021-11-03	30056	1	1	15	1	2	4	1 3 6 5	1	0	1	0	1	1	1	2		2		2	1		1	1	1	1 3 8	1	0	1	0	0	0	0	1	0		123275419	e557004d-b335-478d-b6e7-917629ecbb4c	2021-11-08 06:11:37			submitted_via_web	collectme		134
2021-11-04	30057	1	1	12	1	2	1	1 3	1	0	1	0	0	0	1	2		2		2	2		2	1	1	1 3	1	0	1	0	0	0	0	0	0		123275424	59dae4df-6898-4068-a4b5-db9cb808862e	2021-11-08 06:11:38			submitted_via_web	collectme		135
2021-11-04	30058	1	1	15	1	2	4	1 3	1	0	1	0	0	0	1	2		2		2	2		2	1	1	1 2 3 8	1	1	1	0	0	0	0	1	0		123275429	82e331a8-26c6-47db-a5bc-2cb9caace247	2021-11-08 06:11:38			submitted_via_web	collectme		136
2021-11-04	30059	1	2	15	1	2	4	1 3	1	0	1	0	0	0	1	2		3		2	2		2	1	1	1 3 4	1	0	1	1	0	0	0	0	0		123275431	dfb99532-f657-4b5e-a193-44d34e2d31b9	2021-11-08 06:11:39			submitted_via_web	collectme		137
2021-11-04	30060	1	1	8	1	2	2	1 3	1	0	1	0	0	0	1	2		3		2	2		2	1	1	3 1 4	1	0	1	1	0	0	0	0	0		123275432	bf003321-c95e-49dd-a16d-02ced87c1edc	2021-11-08 06:11:40			submitted_via_web	collectme		138
2021-11-04	30061	1	2	17	3	1	4	1 3	1	0	1	0	0	0	1	2		2		2	2		2	1	1	1 2 7	1	1	0	0	0	0	1	0	0		123275435	ac7493a9-a8f7-4c46-86b7-62c18e904b7b	2021-11-08 06:11:41			submitted_via_web	collectme		139
2021-11-05	30062	1	2	19	3	1	3	1 3	1	0	1	0	0	0	1	2		2		2	2		2	1	1	1 3 8	1	0	1	0	0	0	0	1	0		123275437	f3cec470-dbb7-4b4e-a7d6-202a4ca30b4a	2021-11-08 06:11:42			submitted_via_web	collectme		140
2021-11-05	30063	1	2	20	3	1	2	1 5	1	0	0	0	1	0	1	2		2		2	2		2	2	1	1 3 2 4	1	1	1	1	0	0	0	0	0		123275440	a97ff75c-6287-47b8-bcca-48514228ce7c	2021-11-08 06:11:44			submitted_via_web	collectme		141
2021-11-08	50	4	2	17	1	2	4	1 3	1	0	1	0	0	0	1	2		2		2	2		2	1	1	3	0	0	1	0	0	0	0	0	0		123467158	5a9cafdb-be11-487b-aa7b-0c6b617b3dfe	2021-11-09 06:39:29			submitted_via_web	collectme		142
2021-11-08	51	4	1	12	1	2	1	1 5 3	1	0	1	0	1	0	1	1	3	3		2	2		1	1	2												123467160	685d64e4-ad55-4fe7-ba39-988d08022ac9	2021-11-09 06:39:30			submitted_via_web	collectme		143
2021-11-09	52	4	2	14	1	2	4	1 3 4 5 6 2	1	1	1	1	1	1	1	1	1	1	1	2	2		2	1	1	3 4	0	0	1	1	0	0	0	0	0		123881714	1fd3622a-f72b-4ab6-8236-9e0cd7a7cd30	2021-11-11 06:56:24			submitted_via_web	collectme		144
2021-11-09	53	4	2	12	1	2	2	1 3	1	0	1	0	0	0	1	2		3		2	2		2	1	1	3	0	0	1	0	0	0	0	0	0		123881715	a8209e14-5dc4-4965-9f6d-31157f9337de	2021-11-11 06:56:26			submitted_via_web	collectme		145
2021-11-10	56	4	1	14	1	2	3	1 3	1	0	1	0	0	0	1	1	3	2		2	2		2	1	1	3	0	0	1	0	0	0	0	0	0		123881718	b381160c-b46c-4f51-806c-e68845468a09	2021-11-11 06:56:27			submitted_via_web	collectme		146
2021-11-11	56	4	2	12	1	2	2	1 2 6	1	1	0	0	0	1	1	2		3		2	2		2	2	1	3	0	0	1	0	0	0	0	0	0		124088453	cf6be7c9-ad75-4ee9-a6b0-bfdec1e42b19	2021-11-12 08:07:05			submitted_via_web	collectme		147
2021-11-12	56	4	2	11	1	2	2	1 3 5	1	0	1	0	1	0	2	2		3		2	2		2	1	2												124088455	29a40d76-3d5d-4120-afce-625db2c8783c	2021-11-12 08:07:06			submitted_via_web	collectme		148
2021-11-08	30064	1	2	11	1	2	2	1 3	1	0	1	0	0	0	1	2		2		2	2		2	1	1	1 3 4	1	0	1	1	0	0	0	0	0		124591557	617aead9-4e75-4f5e-9063-397512115522	2021-11-15 08:54:33			submitted_via_web	collectme		149
2021-11-08	30065	1	2	12	1	2	3	1 3	1	0	1	0	0	0	1	2		3		2	2		2	1	1	1 3 7	1	0	1	0	0	0	1	0	0		124591568	a5166f73-582b-463e-8b2b-3de9d5c8f572	2021-11-15 08:54:37			submitted_via_web	collectme		150
2021-11-08	30066	1	2	15	1	2	4	1 3 5	1	0	1	0	1	0	1	2		2		2	2		2	1	1	1 3	1	0	1	0	0	0	0	0	0		124591571	ae749db6-f125-4388-b581-850071111954	2021-11-15 08:54:39			submitted_via_web	collectme		151
2021-11-08	30067	1	2	18	1	2	4	1 3 5 6	1	0	1	0	1	1	1	2		1	1	2	2		2	1	1	1 3 8	1	0	1	0	0	0	0	1	0		124591574	e03cab79-5e9c-4935-91cb-f6db9e88042b	2021-11-15 08:54:42			submitted_via_web	collectme		152
2021-11-08	30068	1	2	18	3	1	4	1 3	1	0	1	0	0	0	1	2		2		2	2		2	1	1	3 7	0	0	1	0	0	0	1	0	0		124591577	8b691c1f-b5c3-4ee7-a781-a03683899abe	2021-11-15 08:54:44			submitted_via_web	collectme		153
2021-11-09	30069	1	2	13	1	2	2	1 3	1	0	1	0	0	0	1	2		2		2	2		2	1	1	1 3 8	1	0	1	0	0	0	0	1	0		124591579	34b1db43-0639-4be6-a100-f91f3167d68d	2021-11-15 08:54:46			submitted_via_web	collectme		154
2021-11-09	30070	1	2	15	1	2	4	1 5	1	0	0	0	1	0	1	2		2		2	1		2	1	1	1 2 3	1	1	1	0	0	0	0	0	0		124591583	2ff04817-28ac-445c-a46c-c183a440799e	2021-11-15 08:54:48			submitted_via_web	collectme		155
2021-11-09	30071	1	1	21	2	1	4	1 2 3 4 5 6	1	1	1	1	1	1	1	2		2		2	2		1	1	1	1 3 7	1	0	1	0	0	0	1	0	0		124591585	d288263f-35fb-4e8c-940d-279c14a18449	2021-11-15 08:54:50			submitted_via_web	collectme		156
2021-11-09	30072	1	2	18	3	1	4	1 5	1	0	0	0	1	0	1	2		2		2	2		2	1	1	1 8 3	1	0	1	0	0	0	0	1	0		124591586	30863e0f-6a16-4008-a76a-16b8d31d4e98	2021-11-15 08:54:51			submitted_via_web	collectme		157
2021-11-09	30073	1	2	20	3	1	4	1 6 5	1	0	0	0	1	1	1	2		2		2	2		2	1	1	1 3	1	0	1	0	0	0	0	0	0		124591588	f2537e38-7c26-4e44-a25a-e24ee7eecbc7	2021-11-15 08:54:52			submitted_via_web	collectme		158
2021-11-09	30074	1	2	18	3	1	4	1 3 5	1	0	1	0	1	0	1	2		2		2	2		2	1	1	1 2 3 8	1	1	1	0	0	0	0	1	0		124591598	4b8bdca8-120d-4a2d-9a8a-7ee5c7cbc096	2021-11-15 08:54:56			submitted_via_web	collectme		159
2021-11-11	30075	1	2	13	1	2	2	1 5	1	0	0	0	1	0	1	2		3		2	2		1	2	1	1 3 4	1	0	1	1	0	0	0	0	0		124591610	f3775a7d-0ebd-4730-b44d-4081171e8d72	2021-11-15 08:55:03			submitted_via_web	collectme		160
2021-11-11	30076	1	1	17	1	2	4	1 3	1	0	1	0	0	0	1	1	3	2		2	1		2	1	1	1 3 7	1	0	1	0	0	0	1	0	0		124591618	a820bedc-fb08-448e-aa26-2166fe0d7167	2021-11-15 08:55:07			submitted_via_web	collectme		161
2021-11-15	59	4	1	25	3	2	4	1 3 5 6	1	0	1	0	1	1	1	1	1	1	1	2	2		2	1	1	3	0	0	1	0	0	0	0	0	0		124629917	0e8dea01-0ac2-4fdc-9a8d-757a2985e3a4	2021-11-15 11:52:25			submitted_via_web	collectme		162
2021-11-15	60	4	2	12	1	2	1	1 3 5	1	0	1	0	1	0	1	1	3	3		2	2		2	1	1	3	0	0	1	0	0	0	0	0	0		124629920	8b8a0e14-c69e-4573-8986-c5f16463f891	2021-11-15 11:52:25			submitted_via_web	collectme		163
2021-11-15	60	4	2	15	1	2	4	1 3	1	0	1	0	0	0	1	1	3	3		2	2		2	1	1	3	0	0	1	0	0	0	0	0	0		124763042	dacbfcd6-b4b9-4e8f-bfe1-baccee2f3eef	2021-11-16 05:45:45			submitted_via_web	collectme		164
2021-11-16	61	4	2	17	1	2	3	1 3 5	1	0	1	0	1	0	1	2		2		2	2		2	1	1	3	0	0	1	0	0	0	0	0	0		125441349	32a8252a-9010-46ed-8ddb-0a90484f9bc1	2021-11-19 08:48:47			submitted_via_web	collectme		165
2021-11-17	64	4	2	18	1	2	4	1 3 5	1	0	1	0	1	0	1	2		2		2	2		2	2	1	3	0	0	1	0	0	0	0	0	0		125441355	f880c520-e39f-4941-b229-5df9519e3723	2021-11-19 08:48:49			submitted_via_web	collectme		166
2021-11-16	63	4	2	15	1	2	1	1 3	1	0	1	0	0	0	1	2		1	1	2	2		2	1	1	3	0	0	1	0	0	0	0	0	0		125441361	3f79cdeb-85b7-41f2-84dc-bb928aaaa687	2021-11-19 08:48:50			submitted_via_web	collectme		167
2021-11-17	65	4	2	19	3	1	1	1 3	1	0	1	0	0	0	2	1	1	1	1	2	2		2	1	1	3	0	0	1	0	0	0	0	0	0		125441366	ac1641bf-ef05-40de-a964-66367660ffc0	2021-11-19 08:48:52			submitted_via_web	collectme		168
2021-11-16	58	4	1	18	1	2	4	1 5	1	0	0	0	1	0	1	2		3		2	2		2	2	1	3	0	0	1	0	0	0	0	0	0		125441369	fe985248-aad6-4499-8906-58402b3fb15b	2021-11-19 08:48:53			submitted_via_web	collectme		169
2021-11-19	67	4	2	16	1	2	4	1 3 5	1	0	1	0	1	0	1	2		2		2	2		2	1	1	3	0	0	1	0	0	0	0	0	0		125441374	adb5da3d-f565-4d1d-bae7-79dc1690586c	2021-11-19 08:48:55			submitted_via_web	collectme		170
2021-11-19	68	4	2	22	3	1	2	1 2 5 6	1	1	0	0	1	1	1	1	1	3		2	2		2	1	1	3	0	0	1	0	0	0	0	0	0		125441380	1364ad4c-f6ff-4e19-b154-ed8e427a55e5	2021-11-19 08:48:56			submitted_via_web	collectme		171
2021-11-09	2036	2	2	6	1	2	1	1 3 2 5 6	1	1	1	0	1	1	2	2		3		2	2		2	1	2												125448314	f1cdee46-29b0-4a28-acbb-62f5bef870be	2021-11-19 09:29:12			submitted_via_web	collectme		172
2021-11-09	2038	2	2	2	3	2	6	1 5 2	1	1	0	0	1	0	2	2		3		2	2		1	2	2												125448318	e1a71b8d-de2c-4c11-8e54-5ef4f434b027	2021-11-19 09:29:13			submitted_via_web	collectme		173
2021-11-09	2039	2	2	23	1	2	4	1 3 5 6	1	0	1	0	1	1	1	2		2		2	2		2	1	2												125448325	40300ece-7e0b-416d-b00c-b3151ecd87aa	2021-11-19 09:29:15			submitted_via_web	collectme		174
2021-11-09	2040	2	2	18	1	2	4	1 2 3 5 6	1	1	1	0	1	1	1	2		2		2	2		2	1	2												125448329	564c3da5-7bd1-48b7-9d8d-bcd3625a8cc2	2021-11-19 09:29:15			submitted_via_web	collectme		175
2021-11-15	2041	2	2	19	1	2	4	1 2 6 5 3	1	1	1	0	1	1	1	2		3		2	2		2	1	1	3	0	0	1	0	0	0	0	0	0		125448335	f3ddfbef-7e77-4c0b-a540-1d800eb23641	2021-11-19 09:29:17			submitted_via_web	collectme		176
2021-11-17	30077	1	2	18	3	1	4	1 3	1	0	1	0	0	0	1	2		2		2	2		2	1	1	1 3 4	1	0	1	1	0	0	0	0	0		125793759	d4dee365-1efc-47b5-ab2a-a1d1253c0fc9	2021-11-21 14:37:32			submitted_via_web	collectme		177
2021-11-17	30078	1	1	21	1	2	5	1 3	1	0	1	0	0	0	1	2		3		2	2		2	1	1	1 2 3 4	1	1	1	1	0	0	0	0	0		125793761	679641b4-98a0-4427-9f47-ae782da0a377	2021-11-21 14:37:32			submitted_via_web	collectme		178
2021-11-17	30079	1	2	23	3	1	4	1 3 5 6	1	0	1	0	1	1	1	2		2		2	2		1	1	1	1 2 3 7	1	1	1	0	0	0	1	0	0		125793762	b94e85f6-75b8-43b5-8b73-e5b2907dbb0c	2021-11-21 14:37:33			submitted_via_web	collectme		179
2021-11-17	30080	1	2	16	1	2	2	1 3	1	0	1	0	0	0	1	1	2	2		2	2		1	1	1	1 3 7	1	0	1	0	0	0	1	0	0		125793766	26ddb293-0310-4f57-9a38-fb4efd644190	2021-11-21 14:37:33			submitted_via_web	collectme		180
2021-11-17	30081	1	2	8	1	2	2	1 3	1	0	1	0	0	0	1	2		2		2	2		2	1	1	1 3 4 5	1	0	1	1	1	0	0	0	0		125793768	efebcb2c-2cda-4381-a715-c784184589c6	2021-11-21 14:37:34			submitted_via_web	collectme		181
2021-11-18	30082	1	1	19	1	2	4	1 3	1	0	1	0	0	0	1	2		2		2	2		2	1	1	1 3 8	1	0	1	0	0	0	0	1	0		125793769	d00ffd74-7cc5-4de7-ab9e-5619be04db3d	2021-11-21 14:37:35			submitted_via_web	collectme		182
2021-11-18	30083	1	2	20	3	1	2	1 3	1	0	1	0	0	0	1	2		1	1	2	2		2	1	1	1 3 2 7	1	1	1	0	0	0	1	0	0		125793773	a519cf21-4a78-46c6-a58c-5dd379f47643	2021-11-21 14:37:35			submitted_via_web	collectme		183
2021-11-18	30084	1	2	19	3	1	4	1	1	0	0	0	0	0	1	2		1	1	2	2		2	1	1	1 2 3 4	1	1	1	1	0	0	0	0	0		125793776	98d45687-ddd6-44a9-a5ca-feeab70f47eb	2021-11-21 14:37:36			submitted_via_web	collectme		184
2021-11-18	30085	1	1	13	1	2	2	1 3	1	0	1	0	0	0	1	2		2		2	2		2	1	1	1 3 4 5 7	1	0	1	1	1	0	1	0	0		125793778	7d7fa948-f1ba-4ba7-96ad-bb8bd0ed7b52	2021-11-21 14:37:37			submitted_via_web	collectme		185
2021-11-18	30086	1	1	10	1	2	2	1 5	1	0	0	0	1	0	1	2		3		2	2		2	1	1	3 4 8	0	0	1	1	0	0	0	1	0		125793780	72893b1b-c909-43c8-adcc-3dac9c5da791	2021-11-21 14:37:37			submitted_via_web	collectme		186
2021-11-19	30087	1	2	16	1	2	4	1 3 5	1	0	1	0	1	0	1	2		2		2	2		1	2	1	1 2 3 4 7	1	1	1	1	0	0	1	0	0		125793784	bee7c4ad-2fdb-437c-8207-dd4dd34a8851	2021-11-21 14:37:38			submitted_via_web	collectme		187
2021-11-19	30088	1	1	21	3	2	4	1 3	1	0	1	0	0	0	1	2		2		2	2		1	1	1	2 3 7	0	1	1	0	0	0	1	0	0		125793789	f2e7e4de-e516-43dd-a41f-db6abb4ee217	2021-11-21 14:37:38			submitted_via_web	collectme		188
2021-11-19	30089	1	2	20	1	2	4	1 3	1	0	1	0	0	0	1	2		2		2	2		2	2	1	1 2 3 8	1	1	1	0	0	0	0	1	0		125793790	ce72d1c3-9d45-4bd3-9d23-4c9f9af2955e	2021-11-21 14:37:39			submitted_via_web	collectme		189
2021-11-23	70	4	1	20	1	2	3	1 2 3 5	1	1	1	0	1	0	1	1	2	2		2	2		2	1	1	3	0	0	1	0	0	0	0	0	0		126921877	75cf468c-7274-4b76-b2e2-404afc58a2d3	2021-11-27 11:22:00			submitted_via_web	collectme		190
2021-11-24	69	4	1	18	3	2	2	1 2 3 5 6	1	1	1	0	1	1	1	1	1	2		1	1		1	1	1	3	0	0	1	0	0	0	0	0	0		126921879	c5b98d33-e30a-4846-a72e-11fcf6234df8	2021-11-27 11:22:01			submitted_via_web	collectme		191
2021-11-24	70	4	1	22	1	2	4	2 5 6	0	1	0	0	1	1	1	1	1	2		2	2		1	2	1	3	0	0	1	0	0	0	0	0	0		126921882	81fcd008-4a02-41fc-aeeb-fec3a4f53d90	2021-11-27 11:22:02			submitted_via_web	collectme		192
2021-11-24	71	4	2	18	3	2	2	1 2 3 5	1	1	1	0	1	0	1	2		2		2	2		1	1	1	3	0	0	1	0	0	0	0	0	0		126921883	8ff9b344-fe01-48bf-810c-07a70a2b8508	2021-11-27 11:22:02			submitted_via_web	collectme		193
2021-11-29	72	4	2	12	1	2	2	1 5 6 3	1	0	1	0	1	1	2	2		3		2	2		2	1	2												127401154	9854731b-65a7-405d-b5c3-3a5fbc08027f	2021-11-30 10:03:34			submitted_via_web	collectme		194
2021-11-30	74	4	2	24	3	2	2	1 3 5 6	1	0	1	0	1	1	1	2		2		2	2		2	1	1	3	0	0	1	0	0	0	0	0	0		127401474	556a8b03-d177-4912-be70-12306946eeca	2021-11-30 10:05:22			submitted_via_web	collectme		195
2021-11-30	73	4	2	19	1	2	4	1 3	1	0	1	0	0	0	1	2		2		2	2		2	1	1	3	0	0	1	0	0	0	0	0	0		127401570	56afbd9d-db9b-4f2a-bbf0-8bce6a517db7	2021-11-30 10:05:49			submitted_via_web	collectme		196
2021-11-22	30090	1	1	9	1	2	2	1 5	1	0	0	0	1	0	1	2		2		2	2		2	2	1	1 3 4	1	0	1	1	0	0	0	0	0		127606441	9cdfd0b3-a993-4691-8c31-1cd1da283562	2021-12-01 09:14:56			submitted_via_web	collectme		197
2021-11-22	30091	1	2	7	1	2	2	1 5	1	0	0	0	1	0	1	2		3		2	2		2	2	1	4 3 7	0	0	1	1	0	0	1	0	0		127606454	66033bb3-f214-4eb1-b42d-5150477b6ce8	2021-12-01 09:15:00			submitted_via_web	collectme		198
2021-11-22	30092	1	2	21	1	2	4	1 3	1	0	1	0	0	0	1	1	1	2		2	1		1	1	1	1 3 4 2 5	1	1	1	1	1	0	0	0	0		127606475	30c2836f-6f94-4ec6-8f37-6f8ef5ade55c	2021-12-01 09:15:09			submitted_via_web	collectme		199
2021-11-23	30093	1	2	16	1	2	4	1 5	1	0	0	0	1	0	1	2		2		2	2		1	2	1	2 3 7 5	0	1	1	0	1	0	1	0	0		127606488	18a1b4b2-c90b-4977-830f-eb2303261cc2	2021-12-01 09:15:11			submitted_via_web	collectme		200
2021-11-23	30094	1	2	20	3	1	4	1 3 5	1	0	1	0	1	0	1	2		2		2	1		1	1	1	7 4 3 1	1	0	1	1	0	0	1	0	0		127606498	f48cb964-7cbc-4b1e-93db-7fb895671656	2021-12-01 09:15:13			submitted_via_web	collectme		201
2021-11-23	30095	1	2	20	3	2	4	1 3	1	0	1	0	0	0	1	2		2		2	2		2	1	1	3 4 1 5	1	0	1	1	1	0	0	0	0		127606504	514aae3a-6f63-4b46-8d83-3841d167b883	2021-12-01 09:15:15			submitted_via_web	collectme		202
2021-11-24	30096	1	2	19	1	2	3	1	1	0	0	0	0	0	1	2		2		2	2		2	2	1	1 3 7 8	1	0	1	0	0	0	1	1	0		127606513	a82661ab-ba5c-4d9d-8c80-ab41ba61628f	2021-12-01 09:15:16			submitted_via_web	collectme		203
2021-11-24	30097	1	2	21	3	1	3	1 3	1	0	1	0	0	0	1	2		2		2	1		2	1	1	1 3 8	1	0	1	0	0	0	0	1	0		127606524	51300aee-d406-496d-b927-2715939d3290	2021-12-01 09:15:18			submitted_via_web	collectme		204
2021-11-24	30098	1	2	20	2	1	4	1 3	1	0	1	0	0	0	1	2		2		2	2		2	1	1	1 3 7	1	0	1	0	0	0	1	0	0		127606536	b03ccf12-cc12-4d5a-9798-a45ece5b2575	2021-12-01 09:15:20			submitted_via_web	collectme		205
2021-11-24	30099	1	2	7	1	2	2	1 5	1	0	0	0	1	0	1	2		2		2	2		1	2	1	3 4 7	0	0	1	1	0	0	1	0	0		127606552	4c78a12d-21f2-4255-8d6c-e71b92f48c42	2021-12-01 09:15:25			submitted_via_web	collectme		206
2021-11-25	30100	1	1	15	3	2	4	1 3	1	0	1	0	0	0	1	2		2		2	1		2	1	1	1 3 4 5 7	1	0	1	1	1	0	1	0	0		127606559	cc951348-db69-436d-918a-c50f374935b9	2021-12-01 09:15:30			submitted_via_web	collectme		207
2021-11-25	30101	1	2	9	1	2	2	1	1	0	0	0	0	0	2	2		2		2	2		2	2	1	1 4 3	1	0	1	1	0	0	0	0	0		127606562	51649fa3-a4a6-4fd8-8bfc-e0c4b2396c88	2021-12-01 09:15:31			submitted_via_web	collectme		208
2021-11-30	75	4	1	12	1	2	1	1 3 5	1	0	1	0	1	0	1	2		3		2	2		2	1	1	3	0	0	1	0	0	0	0	0	0		128592195	707de353-8c78-4742-87eb-97fdb70c1808	2021-12-07 10:31:28			submitted_via_web	collectme		209
2021-12-03	78	4	1	12	1	2	2	1 3	1	0	1	0	0	0	1	2		2		2	2		2	1	1	3 4	0	0	1	1	0	0	0	0	0		128592197	b3693536-718f-43a5-ab0e-36f482b3dbf0	2021-12-07 10:31:29			submitted_via_web	collectme		210
2021-12-02	79	4	2	17	1	2	4	1 3 5 6	1	0	1	0	1	1	1	2		1	1	2	2		2	1	1	3 4	0	0	1	1	0	0	0	0	0		128592202	52b9b78b-3f93-445b-952f-062adf8d22c1	2021-12-07 10:31:30			submitted_via_web	collectme		211
2021-12-07	85	4	2	18	1	2	3	1 2 3 5 6	1	1	1	0	1	1	1	1	1	1	1	2	2		2	1	1	3	0	0	1	0	0	0	0	0	0		128592210	91c7c276-2497-44eb-9162-3f839e0a1751	2021-12-07 10:31:32			submitted_via_web	collectme		212
2021-12-03	80	4	1	7	1	2	2	2 5 6	0	1	0	0	1	1	2	2		3		2	2		1	2	2												128592212	ae711278-ef49-40d2-9242-865f7f355f4f	2021-12-07 10:31:34			submitted_via_web	collectme		213
2021-12-07	81	4	2	17	1	2	4	1 2 3	1	1	1	0	0	0	1	1	1	1	1	2	2		2	1	1	3 4	0	0	1	1	0	0	0	0	0		128592225	0f7a2b1a-c733-4c67-9f7d-03a7a112fce9	2021-12-07 10:31:39			submitted_via_web	collectme		214
2021-12-06	82	4	2	18	1	2	3	1 2 3 5 6	1	1	1	0	1	1	1	2		2		2	2		2	1	1	3	0	0	1	0	0	0	0	0	0		128592228	e8d938fc-c1c4-47ca-b589-f4c1025dfb71	2021-12-07 10:31:40			submitted_via_web	collectme		215
2021-12-06	83	4	2	21	2	1	6	1 3 5 6	1	0	1	0	1	1	1	2		1	1	2	2		2	1	1	3 4	0	0	1	1	0	0	0	0	0		128592229	447bb2bb-0326-437f-a53e-81f447eabbbf	2021-12-07 10:31:41			submitted_via_web	collectme		216
2021-12-07	84	4	1	19	1	2	3	1 2 3 5 6	1	1	1	0	1	1	1	2		1	1	2	2		2	1	1	3 8	0	0	1	0	0	0	0	1	0		128592236	edd56ca3-eabc-4285-bf34-44ba15b06115	2021-12-07 10:31:43			submitted_via_web	collectme		217
2021-12-08	76	4	2	19	2	2	4	1 3 6	1	0	1	0	0	1	1	1	1	1	1	2	2		2	1	1	3	0	0	1	0	0	0	0	0	0		129952196	24269558-3c29-4550-82e9-73cd747cbfb8	2021-12-15 08:42:43			submitted_via_web	collectme		218
2021-12-08	87	4	2	24	2	1	2	1 3	1	0	1	0	0	0	1	1	2	1	1	2	2		1	1	1	3	0	0	1	0	0	0	0	0	0		129952209	369adb06-4fc5-42c7-ab7a-a01dca5e0e6d	2021-12-15 08:42:45			submitted_via_web	collectme		219
2021-12-13	89	4	2	19	2	1	3	1 3 5	1	0	1	0	1	0	1	1	3	1	1	2	2		2	1	1	3 4	0	0	1	1	0	0	0	0	0		129952219	1e84f1b6-2dbe-4667-901b-9f1c5047c17c	2021-12-15 08:42:47			submitted_via_web	collectme		220
2021-12-13	90	4	2	15	1	2	4	3 1 5	1	0	1	0	1	0	1	2		2		2	2		2	1	1	3 4 5	0	0	1	1	1	0	0	0	0		129952232	481fb1ff-7ca4-41f8-8f2d-e1a7f90d3129	2021-12-15 08:42:49			submitted_via_web	collectme		221
2021-12-14	91	4	1	19	2	2	6	2 4 5 6	0	1	0	1	1	1	1	1	2	2		2	2		1	2	1	3 4 5 8	0	0	1	1	1	0	0	1	0		129952240	5e892119-914d-4513-8821-0d9fe10130d7	2021-12-15 08:42:50			submitted_via_web	collectme		222
2021-12-15	92	4	1	17	1	2	4	1 3	1	0	1	0	0	0	1	2		1	1	2	2		2	1	1	3 5	0	0	1	0	1	0	0	0	0		129952246	dc18d0a5-dbaf-4864-95e8-464cf9b5d2ca	2021-12-15 08:42:52			submitted_via_web	collectme		223
2021-12-15	94	4	1	21	2	2	4	1 3 5	1	0	1	0	1	0	1	2		3		2	2		2	1	1	3	0	0	1	0	0	0	0	0	0		129952258	496ce899-04bc-4f73-bd25-e556f3b8c95b	2021-12-15 08:42:55			submitted_via_web	collectme		224
2021-12-15	95	4	2	17	1	2	4	1 3	1	0	1	0	0	0	1	2		3		2	2		2	1	1	3	0	0	1	0	0	0	0	0	0		129952267	fd9d82c2-02c7-4357-ace6-1d50dcc7461c	2021-12-15 08:42:57			submitted_via_web	collectme		225
2021-12-15	96	4	2	7	1	2	2	1 2 3 5 6	1	1	1	0	1	1	2	2		1	1	2	2		2	1	2												129952270	4ca18d72-5175-4e5b-9c10-13cd019dc4eb	2021-12-15 08:42:57			submitted_via_web	collectme		226
2021-12-15	97	4	2	22	2	1	6	1 3 2 5 6	1	1	1	0	1	1	1	2		1	1	2	1		2	1	1	3 4	0	0	1	1	0	0	0	0	0		129952276	80131fce-f906-454e-9f2a-97bcb6349400	2021-12-15 08:42:59			submitted_via_web	collectme		227
2021-12-15	98	4	2	18	1	2	2	1 2 3	1	1	1	0	0	0	1	2		3		2	2		2	1	1	3 5	0	0	1	0	1	0	0	0	0		129952288	22749857-d1cd-4214-b231-f36c92b2cf44	2021-12-15 08:43:02			submitted_via_web	collectme		228
2021-12-15	99	4	2	12	1	2	1	1 3	1	0	1	0	0	0	1	2		2		2	2		2	1	1	3	0	0	1	0	0	0	0	0	0		129952295	1f21211a-82e7-4c5d-b663-780c6a6dc11c	2021-12-15 08:43:03			submitted_via_web	collectme		229
2021-12-15	100	4	2	18	1	2	4	1 3	1	0	1	0	0	0	1	2		2		2	2		2	1	1	3 4 5 6	0	0	1	1	1	1	0	0	0		129952301	e41e0626-f456-4f01-a64a-377671210abb	2021-12-15 08:43:05			submitted_via_web	collectme		230
2021-12-15	101	4	2	24	2	2	2	1 2 3	1	1	1	0	0	0	1	2		2		2	2		2	1	2												129952317	08dcc8e6-7bb8-410a-88a2-6b98f6921f60	2021-12-15 08:43:09			submitted_via_web	collectme		231
2021-12-15	102	4	2	24	2	2	2	1 3 6	1	0	1	0	0	1	1	2		1	1	2	2		2	1	1	3	0	0	1	0	0	0	0	0	0		130014937	7d011c62-f345-4904-8f38-527e50ea7042	2021-12-15 13:19:41			submitted_via_web	collectme		232
2021-12-16	103	4	2	20	2	2	4	1 3 6	1	0	1	0	0	1	1	2		3		2	2		2	1	1	3 4	0	0	1	1	0	0	0	0	0		130183185	50067ee9-a48e-45c6-8958-53c663c52086	2021-12-16 11:04:29			submitted_via_web	collectme		233
2021-12-16	104	4	2	23	2	2	2	1 2 3 5 6	1	1	1	0	1	1	1	2		1	1	2	2		1	2	1	3	0	0	1	0	0	0	0	0	0		130183206	722c76dc-8659-4ba0-878d-bf92e0788668	2021-12-16 11:04:35			submitted_via_web	collectme		234
2021-11-29	30103	1	1	13	1	2	4	1	1	0	0	0	0	0	1	2		2		2	2		2	2	1	1 3 7	1	0	1	0	0	0	1	0	0		131014439	bf1b6942-7192-4858-be3b-eac7097148f4	2021-12-20 17:05:53			submitted_via_web	collectme		235
2021-11-29	30105	1	2	16	1	2	2	1	1	0	0	0	0	0	1	2		3		2	2		1	2	1	1 3 4 5	1	0	1	1	1	0	0	0	0		131014445	b2307c5b-275e-4941-8fde-9f980ea18fcb	2021-12-20 17:05:55			submitted_via_web	collectme		236
2021-11-29	30106	1	2	14	1	2	4	1	1	0	0	0	0	0	1	2		2		2	2		2	2	1	1 3 8 7	1	0	1	0	0	0	1	1	0		131014452	a6061f95-882e-4b6b-bb16-7ec850ffc0f2	2021-12-20 17:05:59			submitted_via_web	collectme		237
2021-11-26	30102	1	2	15	1	2	4	1	1	0	0	0	0	0	1	2		2		2	2		2	1	1	1 2 3 5	1	1	1	0	1	0	0	0	0		131014469	58086888-2da3-427a-a933-2dcb852520de	2021-12-20 17:06:03			submitted_via_web	collectme		238
2021-11-29	30103	1	1	30103	1	2	2	1 3	1	0	1	0	0	0	1	2		3		2	2		1	1	1	1 2 3 5 7	1	1	1	0	1	0	1	0	0		131014490	e62f1dbb-456c-4972-b82c-a917d0a2238c	2021-12-20 17:06:09			submitted_via_web	collectme		239
2021-11-29	30104	1	2	17	2	1	4	1 3	1	0	1	0	0	0	1	2		2		2	2		2	1	1	1 3 4 8	1	0	1	1	0	0	0	1	0		131014496	18d3cb06-bf4f-45f1-8f26-84471159f1dc	2021-12-20 17:06:11			submitted_via_web	collectme		240
2021-11-29	30105	1	2	16	1	2	4	1 3	1	0	1	0	0	0	1	2		2		2	2		2	1	1	1 2 3 4 5	1	1	1	1	1	0	0	0	0		131014520	73b81dbc-9ecc-4013-91b2-b190713e1850	2021-12-20 17:06:19			submitted_via_web	collectme		241
2021-11-29	30106	1	2	14	1	2	2	1 3	1	0	1	0	0	0	1	2		2		2	2		1	1	1	1 3 7	1	0	1	0	0	0	1	0	0		131014524	c94da917-2981-4d03-a888-7e562cd0b5d1	2021-12-20 17:06:20			submitted_via_web	collectme		242
2021-11-29	30107	1	2	19	3	1	4	1 3	1	0	1	0	0	0	1	2		2		2	2		2	1	1	1 3 4 5	1	0	1	1	1	0	0	0	0		131014530	325e3d8d-d83a-4817-84bd-247aa9ad227a	2021-12-20 17:06:22			submitted_via_web	collectme		243
2021-12-02	30108	1	2	8	1	2	2	1 3	1	0	1	0	0	0	1	2		2		2	2		2	1	1	2 3 1 8	1	1	1	0	0	0	0	1	0		131014534	f008dde8-7c59-4c62-b98a-7aab3df4376c	2021-12-20 17:06:22			submitted_via_web	collectme		244
2021-12-02	30109	1	2	18	1	2	3	1 3	1	0	1	0	0	0	1	2		2		2	1		2	1	1	2 1 3 7	1	1	1	0	0	0	1	0	0		131014539	91f8502c-f92f-4ca1-aede-a88d84764932	2021-12-20 17:06:23			submitted_via_web	collectme		245
2021-12-02	30110	1	2	19	2	1	4	1 5 3	1	0	1	0	1	0	1	2		2		2	1		2	1	1	1 2 3 5	1	1	1	0	1	0	0	0	0		131014544	7425aa6a-e75c-4fd0-9a9e-1373e23cf483	2021-12-20 17:06:24			submitted_via_web	collectme		246
2021-12-08	30113	1	2	20	3	1	2	1 3	1	0	1	0	0	0	1	2		1	1	2	1		2	1	1	1 3 4 5 7	1	0	1	1	1	0	1	0	0		131014548	8885afd5-2f38-4deb-bec0-1b0e7a420eca	2021-12-20 17:06:24			submitted_via_web	collectme		247
2021-12-08	30114	1	1	8	1	2	2	1 3	1	0	1	0	0	0	1	2		2		2	2		1	1	1	1 3 4 7	1	0	1	1	0	0	1	0	0		131014552	26375e62-ff85-4d27-aa0b-f049760bf6f3	2021-12-20 17:06:25			submitted_via_web	collectme		248
2021-12-08	30115	1	2	20	2	1	3	1 5	1	0	0	0	1	0	1	2		3		2	1		1	2	1	1 7 3 8 4	1	0	1	1	0	0	1	1	0		131014554	2574ee8a-fcb7-42e5-b1a3-185b9d686e15	2021-12-20 17:06:25			submitted_via_web	collectme		249
2021-12-09	30111	1	2	19	3	1	4	1 3 5 6	1	0	1	0	1	1	1	2		1	2	2	1		2	1	1	1 3 2 4 5	1	1	1	1	1	0	0	0	0		131014558	5ea51292-787a-48bd-940d-df7525d6b488	2021-12-20 17:06:26			submitted_via_web	collectme		250
2021-12-13	30116	1	1	5	1	2	2	1 3	1	0	1	0	0	0	1	2		2		2	2		2	1	1	1 3 7	1	0	1	0	0	0	1	0	0		131014562	64c64b29-eac9-4ba4-bf43-efd687a9405a	2021-12-20 17:06:27			submitted_via_web	collectme		251
2021-12-13	30117	1	1	17	2	2	2	1 3	1	0	1	0	0	0	1	2		1	1	2	2		2	1	1	1 3 4 5	1	0	1	1	1	0	0	0	0		131014566	ca3cd8d4-e631-4275-b301-a6b28e4a2e07	2021-12-20 17:06:27			submitted_via_web	collectme		252
2021-12-07	30112	1	2	19	3	1	3	1 3 5	1	0	1	0	1	0	1	2		2		2	2		2	1	1	1 3 4 6	1	0	1	1	0	1	0	0	0		131014570	a29c5136-6ead-4fde-9d64-d742842168c0	2021-12-20 17:06:28			submitted_via_web	collectme		253
2021-12-14	30118	1	1	7	1	2	2	1 3	1	0	1	0	0	0	1	2		2		2	2		2	1	1	1 3 4 5	1	0	1	1	1	0	0	0	0		131014575	8b7af2c4-5abc-454c-b56b-35813b5ddbad	2021-12-20 17:06:28			submitted_via_web	collectme		254
2021-12-14	30119	1	1	10	1	2	2	1 3	1	0	1	0	0	0	1	2		3		2	2		1	1	1	3 4 6 8	0	0	1	1	0	1	0	1	0		131014579	8327d930-4e9d-444c-bf34-6f5d75696277	2021-12-20 17:06:29			submitted_via_web	collectme		255
2021-12-14	30120	1	2	15	1	2	4	1 3	1	0	1	0	0	0	1	2		2		2	1		2	1	1	1 7 3 4 2	1	1	1	1	0	0	1	0	0		131014583	717dfb73-3c7a-4d6b-92ea-52f01a8bacc3	2021-12-20 17:06:30			submitted_via_web	collectme		256
2021-12-14	30121	1	2	18	3	1	3	1 3	1	0	1	0	0	0	1	2		2		2	1		2	1	1	1 3 8 7 5	1	0	1	0	1	0	1	1	0		131014586	d4139a38-f426-4d2e-9801-decdfebc95dd	2021-12-20 17:06:30			submitted_via_web	collectme		257
2021-12-15	30122	1	2	20	3	1	2	1 3	1	0	1	0	0	0	1	2		2		2	1		2	1	1	4 2 3 5	0	1	1	1	1	0	0	0	0		131014592	8114e929-eff3-4e80-a705-4f8377d370a9	2021-12-20 17:06:31			submitted_via_web	collectme		258
2021-12-15	30123	1	1	18	1	2	4	1 3	1	0	1	0	0	0	1	1	2	2		2	2		2	1	1	1 3 4 5 7 8	1	0	1	1	1	0	1	1	0		131014596	8bd39b19-1265-493a-b9d0-cab546494f97	2021-12-20 17:06:32			submitted_via_web	collectme		259
2021-12-15	30124	1	2	14	1	2	4	1 3	1	0	1	0	0	0	1	2		2		2	2		1	1	1	1 2 3 5 7	1	1	1	0	1	0	1	0	0		131014601	dfff271f-a7fc-469a-ab85-b59782f4800c	2021-12-20 17:06:33			submitted_via_web	collectme		260
2021-12-15	30125	1	1	12	1	2	1	1 3	1	0	1	0	0	0	1	2		2		2	2		1	1	1	1 3 4	1	0	1	1	0	0	0	0	0		131014604	46aee9d2-64e6-416c-aaff-2c466f907cf9	2021-12-20 17:06:33			submitted_via_web	collectme		261
2021-12-16	30126	1	1	20	2	2	4	1 3	1	0	1	0	0	0	1	2		2		2	1		1	1	1	1 3 5 6	1	0	1	0	1	1	0	0	0		131014607	7ef90840-c483-4f97-bf7f-05ce3c0486e8	2021-12-20 17:06:34			submitted_via_web	collectme		262
2021-12-16	30127	1	2	19	3	1	4	1 4	1	0	0	1	0	0	1	2		2		2	2		2	1	1	1 4 3 7 2	1	1	1	1	0	0	1	0	0		131014611	69eea01e-a64c-4e0b-9c42-370756e104fb	2021-12-20 17:06:34			submitted_via_web	collectme		263
2021-12-16	30128	1	2	19	3	1	4	1 3	1	0	1	0	0	0	2	2		2		2	2		2	1	1	1 2 3 4 5	1	1	1	1	1	0	0	0	0		131014613	f93cb8fa-bd00-401c-ae27-527dd38dae91	2021-12-20 17:06:35			submitted_via_web	collectme		264
2021-12-16	30129	1	2	17	1	2	4	1 3	1	0	1	0	0	0	1	2		2		2	1		1	1	1	1 2 3 4 7	1	1	1	1	0	0	1	0	0		131014616	7cb5a431-e4f3-471c-b779-3fc06368a493	2021-12-20 17:06:35			submitted_via_web	collectme		265
2021-12-17	30130	1	2	18	1	1	3	1 3	1	0	1	0	0	0	1	2		2		2	2		2	1	1	1 2 3 8	1	1	1	0	0	0	0	1	0		131014622	81ac33a1-6787-4519-9428-0d0a7cb55215	2021-12-20 17:06:36			submitted_via_web	collectme		266
2021-12-17	30131	1	2	15	1	2	4	1 3	1	0	1	0	0	0	1	2		2		2	2		1	1	1	1 2 3 5 7	1	1	1	0	1	0	1	0	0		131014625	2949cbb0-e940-483f-8817-a17f893ab138	2021-12-20 17:06:37			submitted_via_web	collectme		267
2021-12-20	30132	1	2	16	3	1	2	1 3	1	0	1	0	0	0	1	2		2		2	2		1	1	1	1 2 4 5 8	1	1	0	1	1	0	0	1	0		131014629	f44c210e-9a71-48ee-9cb0-d59b8f927df6	2021-12-20 17:06:37			submitted_via_web	collectme		268
2021-12-20	30133	1	1	16	1	2	4	1 3	1	0	1	0	0	0	1	2		2		2	2		1	1	1	1 2 3 8	1	1	1	0	0	0	0	1	0		131014633	3d5963cb-39d9-4245-b38b-8468a7a517e1	2021-12-20 17:06:38			submitted_via_web	collectme		269
2021-12-17	30134	1	1	13	1	2	2	1 3 5	1	0	1	0	1	0	1	2		1	1	2	2		2	1	1	1 3 4 8	1	0	1	1	0	0	0	1	0		131014635	5d0f2589-f48a-4936-8fb8-a52d5d003a5a	2021-12-20 17:06:39			submitted_via_web	collectme		270
2021-12-20	30135	1	1	11	1	2	2	1 3	1	0	1	0	0	0	2	2		1	1	2	2		2	1	1	1 3 5 7	1	0	1	0	1	0	1	0	0		131014648	42407171-ce08-4a76-a368-d0acf732f139	2021-12-20 17:06:41			submitted_via_web	collectme		271
2022-01-21	1	3	1	16	1	2	4	1 5	1	0	0	0	1	0	1	2		3		2	2		2	1	1	8	0	0	0	0	0	0	0	1	0		137190781	c218d0a0-e3d8-4d00-8758-49a50c895b93	2022-01-21 13:40:58			submitted_via_web	collectme		272
2022-01-27	2	3	2	15	1	2	4	1 5 6 3	1	0	1	0	1	1	1	1	1	3		1	1		2	1	1	8	0	0	0	0	0	0	0	1	0		138213503	54b03ed8-0bd2-41a3-8c8f-ec5906afa116	2022-01-27 08:20:54			submitted_via_web	collectme		273
2022-01-27	3	3	2	10	1	2	2	1 3 5	1	0	1	0	1	0	1	1	1	3		2	2		2	1	1	8	0	0	0	0	0	0	0	1	0		138214890	b2708fb1-c75b-4e28-8037-5dc8879f9d44	2022-01-27 08:28:37			submitted_via_web	collectme		274
2022-01-27	4	3	2	10	1	2	2	1 5 6 3	1	0	1	0	1	1	1	2		2		2	2		2	1	1	4	0	0	0	1	0	0	0	0	0		138228746	6db57b09-6fd4-417c-803e-4758ccc50d06	2022-01-27 09:41:08			submitted_via_web	collectme		275
2022-02-01	5	3	1	12	1	2	2	1 5 3 6	1	0	1	0	1	1	1	2		2		2	2		2	1	1	8	0	0	0	0	0	0	0	1	0		139125107	8552feb1-a4c1-43cb-a788-b90037493195	2022-02-01 09:08:50			submitted_via_web	collectme		276
2021-12-22	2	4	2	19	1	2	3	1 2 3	1	1	1	0	0	0	1	2		3		2	2		2	1	2												139197059	af30a6e8-1829-4356-b48d-699989054a8e	2022-02-01 14:15:30			submitted_via_web	collectme		277
2022-01-19	70686566	4	1	16	1	2	1	1 3	1	0	1	0	0	0	1	2		1	1	2	2		2	1	2												139197475	e3c7b888-b23e-40ed-b2f4-f9d45d908b20	2022-02-01 14:17:00			submitted_via_web	collectme		278
2022-01-20	92	4	1	16	1	2	4	1 5 3	1	0	1	0	1	0	1	2		1	1	2	2		2	1	2												139197489	de2e8774-455b-4069-8080-3095b1d5f28c	2022-02-01 14:17:02			submitted_via_web	collectme		279
2022-02-01	102	4	1	17	1	2	1	1 3 5	1	0	1	0	1	0	1	2		1	1	2	2		2	1	2												139197497	1de8f0e7-7156-452c-94a0-f1b613cd32fe	2022-02-01 14:17:03			submitted_via_web	collectme		280
2022-02-03	6	3	2	13	1	2	4	1 5 6 2	1	1	0	0	1	1	1	1	1	1	1	2	2		2	2	1	3	0	0	1	0	0	0	0	0	0		139530639	91f071f4-99f1-4808-9cc7-44e199c90d97	2022-02-03 07:30:35			submitted_via_web	collectme		281
2022-02-03	7	3	2	12	1	2	2	1 3	1	0	1	0	0	0	1	2		1	1	2	2		2	1	1	3	0	0	1	0	0	0	0	0	0		139531605	4f006ae8-36dd-4ca1-b61f-c5eddc9ce597	2022-02-03 07:36:06			submitted_via_web	collectme		282
2022-02-03	8	3	1	11	1	2	2	1 3 5	1	0	1	0	1	0	1	2		1	1	2	2		2	1	1	3	0	0	1	0	0	0	0	0	0		139534441	09bb4995-5aab-4ff9-ba35-326c2e65a1d8	2022-02-03 07:51:03			submitted_via_web	collectme		283
2022-02-03	9	3	1	10	1	2	2	1 6	1	0	0	0	0	1	1	2		1	1	2	2		2	1	1	3	0	0	1	0	0	0	0	0	0		139546442	ed790b72-f52e-4a03-94e0-a84a7aec4e3e	2022-02-03 08:59:43			submitted_via_web	collectme		284
2022-02-08	10	3	1	20	1	2	4	1 3 5 6	1	0	1	0	1	1	1	2		2		2	2		2	1	1	8	0	0	0	0	0	0	0	1	0		140505064	9fb00bf4-31e4-4d73-acf4-b70360fa2e8c	2022-02-08 13:03:06			submitted_via_web	collectme		285
2022-02-10	11	3	1	13	1	2	2	1 3 6	1	0	1	0	0	1	1	2		1	1	2	2		2	1	1	8	0	0	0	0	0	0	0	1	0		142267036	0db58431-c845-45be-9b3a-fad05ce0e2ca	2022-02-18 03:48:13			submitted_via_web	collectme		286
2022-02-10	12	3	2	15	1	2	2	1 3 6	1	0	1	0	0	1	1	2		1	1	2	2		2	2	1	3	0	0	1	0	0	0	0	0	0		142267038	f10d0623-a21c-44ab-8b08-1fbecf60ab56	2022-02-18 03:48:13			submitted_via_web	collectme		287
2022-02-10	13	3	1	20	1	2	4	1 5	1	0	0	0	1	0	1	2		1	1	2	2		2	1	1	8	0	0	0	0	0	0	0	1	0		142267040	a73f3ea8-9c74-4f29-bdfc-b5b996010c1c	2022-02-18 03:48:14			submitted_via_web	collectme		288
2022-02-17	14	3	2	12	1	2	2	1 3 5 6	1	0	1	0	1	1	1	2		1	1	2	2		2	1	1	7 1	1	0	0	0	0	0	1	0	0		142267043	7e4dbdd4-debc-4873-a05a-1d1c484f8c86	2022-02-18 03:48:15			submitted_via_web	collectme		289
2022-02-17	15	3	1	15	1	2	2	1 3 5	1	0	1	0	1	0	1	2		1	1	2	2		2	1	1	3	0	0	1	0	0	0	0	0	0		142267044	8eb2d073-1fcd-4f34-bb24-7beadf717989	2022-02-18 03:48:15			submitted_via_web	collectme		290
2022-02-17	16	3	1	14	1	2	2	1 3 5	1	0	1	0	1	0	1	2		3		2	2		2	1	1	3	0	0	1	0	0	0	0	0	0		142267046	b20737c9-075c-4038-b625-1138efdb0d73	2022-02-18 03:48:16			submitted_via_web	collectme		291
2022-02-18	17	3	1	18	1	2	4	1 3 6	1	0	1	0	0	1	1	2		3		2	2		2	1	1	8	0	0	0	0	0	0	0	1	0		142368029	21fd3d64-8a96-4386-8a44-2abee0148b2e	2022-02-18 14:15:45			submitted_via_web	collectme		292
2022-02-18	18	3	2	18	1	2	4	1 3	1	0	1	0	0	0	1	2		3		2	2		2	1	1	8	0	0	0	0	0	0	0	1	0		142368033	63423e5a-2929-46b8-b783-20d54f996152	2022-02-18 14:15:46			submitted_via_web	collectme		293
2022-02-18	19	3	1	10	1	2	2	1 3 5	1	0	1	0	1	0	1	2		3		2	2		2	1	1	8	0	0	0	0	0	0	0	1	0		142368040	1f4e3ec8-179a-404a-8a3b-e52194403a41	2022-02-18 14:15:47			submitted_via_web	collectme		294
2022-02-18	20	3	2	18	1	2	4	1 3	1	0	1	0	0	0	1	2		2		2	2		2	1	1	8	0	0	0	0	0	0	0	1	0		142368046	860b5562-a963-45a8-9be0-2afb8683d9d1	2022-02-18 14:15:47			submitted_via_web	collectme		295
2022-02-18	21	3	2	16	1	2	4	1 5 3 2	1	1	1	0	1	0	1	2		2		2	2		2	1	1	3	0	0	1	0	0	0	0	0	0		142368050	e854abb7-17db-4d1c-af0e-1130b52aa27b	2022-02-18 14:15:49			submitted_via_web	collectme		296
2022-02-23	22	3	2	12	1	2	2	1 3 5	1	0	1	0	1	0	1	2		2		2	2		2	1	1	8	0	0	0	0	0	0	0	1	0		143237197	edfc76b9-0bd8-45f1-a1fa-522c8994c72e	2022-02-23 13:56:16			submitted_via_web	collectme		297
2022-02-23	23	3	2	14	1	2	4	1 3	1	0	1	0	0	0	1	2		3		2	2		2	1	1	8	0	0	0	0	0	0	0	1	0		143237201	e5b8b627-eb5d-4000-a0dd-127759c82b14	2022-02-23 13:56:17			submitted_via_web	collectme		298
2022-02-25	24	3	2	18	3	1	2	1 2 3 5	1	1	1	0	1	0	1	2		2		2	2		2	1	1	3	0	0	1	0	0	0	0	0	0		143635132	799335f5-0646-4430-8bc4-0c28cafd742e	2022-02-25 13:24:37			submitted_via_web	collectme		299
2022-02-25	25	3	2	20	3	1	2	1 3 5	1	0	1	0	1	0	1	2		2		2	2		2	1	1	3	0	0	1	0	0	0	0	0	0		143635135	e53af6f7-2710-4de6-822b-00850daf48a4	2022-02-25 13:24:38			submitted_via_web	collectme		300
2022-02-22	26	3	1	12	1	2	2	1 5 6	1	0	0	0	1	1	1	2		2		2	2		2	2	1	7	0	0	0	0	0	0	1	0	0		143963322	e9420b07-b6f0-4714-bee0-dd45a45be1de	2022-02-28 07:45:56			submitted_via_web	collectme		301
2022-02-21	27	3	2	12	1	2	2	1 3 5 6	1	0	1	0	1	1	1	2		2		2	2		2	1	1	1	1	0	0	0	0	0	0	0	0		143963325	01ba8486-5add-41ed-9c13-d9113dbe9f47	2022-02-28 07:45:57			submitted_via_web	collectme		302
2022-03-03	29	3	2	9	1	2	2	1 3 6	1	0	1	0	0	1	1	2		1	1	2	2		2	1	1	3	0	0	1	0	0	0	0	0	0		145071648	105a6456-bdfc-4295-9c2f-900aca0cc207	2022-03-07 08:42:47			submitted_via_web	collectme		303
2022-03-03	30	3	2	19	1	2	4	1 5 3 2	1	1	1	0	1	0	1	2		1	1	2	2		2	2	1	3	0	0	1	0	0	0	0	0	0		145071693	33fb137b-c0cf-4614-9e81-bb897058c108	2022-03-07 08:42:58			submitted_via_web	collectme		304
2022-03-03	31	3	1	12	1	2	2	1 5 6	1	0	0	0	1	1	1	2		1	1	2	2		2	1	1	3	0	0	1	0	0	0	0	0	0		145071700	e8e9f5ef-0d30-459a-b7a9-e82c782e9d87	2022-03-07 08:42:59			submitted_via_web	collectme		305
2022-03-03	32	3	2	9	1	2	2	1 5 6	1	0	0	0	1	1	1	2		1	1	2	2		2	1	1	3	0	0	1	0	0	0	0	0	0		145071708	9caf34fd-0b04-48ae-94e5-0a8a35ec84dd	2022-03-07 08:43:00			submitted_via_web	collectme		306
2022-03-03	32	3	1	19	1	2	4	1 5 6	1	0	0	0	1	1	1	2		2		2	2		2	2	1	3	0	0	1	0	0	0	0	0	0		145071711	3ee5188a-f7a1-4e3f-ab52-806e32d9d86b	2022-03-07 08:43:01			submitted_via_web	collectme		307
2022-03-03	33	3	1	16	1	2	4	1 2 5	1	1	0	0	1	0	1	2		2		2	2		2	2	1	1	1	0	0	0	0	0	0	0	0		145071714	b62bab97-72b7-4e5d-8307-136890bcfddf	2022-03-07 08:43:02			submitted_via_web	collectme		308
2022-03-03	34	3	2	15	1	2	4	1 5 3	1	0	1	0	1	0	1	2		1	1	2	2		2	1	1	3	0	0	1	0	0	0	0	0	0		145071718	7df12b07-1830-46b7-a513-cb6ae272341e	2022-03-07 08:43:03			submitted_via_web	collectme		309
2022-03-03	35	3	2	18	3	2	2	1 5 3 6	1	0	1	0	1	1	1	2		2		2	2		2	1	1	1	1	0	0	0	0	0	0	0	0		145071724	65aae183-cc0d-4a44-8f5a-c794a0656c0d	2022-03-07 08:43:04			submitted_via_web	collectme		310
2022-03-03	37	3	2	11	1	2	2	1 5 2	1	1	0	0	1	0	1	2		2		2	2		2	2	1	3	0	0	1	0	0	0	0	0	0		145135797	a05373ca-0092-4dd9-af15-a5decefe71d9	2022-03-07 13:45:06			submitted_via_web	collectme		311
2022-03-03	38	3	2	18	1	2	4	1 3 5 6	1	0	1	0	1	1	1	2		2		2	2		1	1	1	7 1	1	0	0	0	0	0	1	0	0		145135800	bbc857c7-3e78-4d33-9bc1-261de221b465	2022-03-07 13:45:09			submitted_via_web	collectme		312
2022-03-03	39	3	2	14	1	2	2	1 6 5 3	1	0	1	0	1	1	1	2		2		2	2		2	1	1	3	0	0	1	0	0	0	0	0	0		145135808	78a50c94-6efa-4d13-9f0e-430a86c3f541	2022-03-07 13:45:15			submitted_via_web	collectme		313
2022-03-04	40	3	2	17	1	2	4	1 3 5	1	0	1	0	1	0	1	2		2		2	2		2	1	1	8 3	0	0	1	0	0	0	0	1	0		145135810	0954551b-12cf-4579-8ec6-48b9a313960a	2022-03-07 13:45:15			submitted_via_web	collectme		314
2022-03-04	41	3	1	20	1	2	4	1 3 6	1	0	1	0	0	1	1	2		3		2	2		2	1	1	3 8	0	0	1	0	0	0	0	1	0		145135813	359d8898-23c4-491d-a84f-96adf7a9f4c3	2022-03-07 13:45:17			submitted_via_web	collectme		315
2022-03-04	42	3	1	15	1	2	4	1 3	1	0	1	0	0	0	1	2		3		2	2		2	1	1	7 3 8	0	0	1	0	0	0	1	1	0		145135816	085e17f7-ca0e-4242-8590-db543148615b	2022-03-07 13:45:17			submitted_via_web	collectme		316
2022-03-04	43	3	2	17	1	2	4	1 3 5	1	0	1	0	1	0	1	2		3		2	2		2	1	1	3 7	0	0	1	0	0	0	1	0	0		145135821	78e584c3-7a39-46c8-9f72-d7e511712fbd	2022-03-07 13:45:18			submitted_via_web	collectme		317
2022-03-04	44	3	2	14	1	2	4	1 3	1	0	1	0	0	0	1	1	3	3		2	2		2	1	1	3 8	0	0	1	0	0	0	0	1	0		145135826	1530de31-2cfa-47d0-abac-36b883b35b38	2022-03-07 13:45:20			submitted_via_web	collectme		318
2022-03-04	45	3	1	16	1	2	4	1 3 5	1	0	1	0	1	0	1	2		3		2	2		2	1	1	3 1	1	0	1	0	0	0	0	0	0		145135831	700756c8-506a-4108-8982-d5063fc57605	2022-03-07 13:45:21			submitted_via_web	collectme		319
2022-03-04	46	3	1	17	1	2	4	1 3	1	0	1	0	0	0	1	2		3		2	2		2	1	1	3	0	0	1	0	0	0	0	0	0		145135834	c0523545-c5d7-4d5a-928b-c4f305ecdd5a	2022-03-07 13:45:21			submitted_via_web	collectme		320
2022-03-04	47	3	2	15	1	2	4	1 3 5	1	0	1	0	1	0	1	2		2		2	2		2	1	1	3 8	0	0	1	0	0	0	0	1	0		145135838	90a1b9a2-0b54-4ab4-bcc5-ac3de2475b54	2022-03-07 13:45:23			submitted_via_web	collectme		321
2022-03-04	48	3	1	15	1	2	4	1 3	1	0	1	0	0	0	1	2		3		2	2		2	1	1	3 7 8	0	0	1	0	0	0	1	1	0		145135842	89686673-4cd5-439d-8de2-94afd6df69c2	2022-03-07 13:45:24			submitted_via_web	collectme		322
2022-03-04	49	3	2	17	1	2	4	1 3 5	1	0	1	0	1	0	1	2		3		2	2		2	1	1	3	0	0	1	0	0	0	0	0	0		145135845	08eeb6ca-552d-4c46-8e7a-26634c151df1	2022-03-07 13:45:25			submitted_via_web	collectme		323
2022-03-04	50	3	1	15	1	2	4	3 1	1	0	1	0	0	0	1	2		3		2	2		2	1	1	3 8	0	0	1	0	0	0	0	1	0		145135848	90e005db-2233-4abc-b3a5-f24a0ebfe30d	2022-03-07 13:45:27			submitted_via_web	collectme		324
2022-03-04	51	3	1	16	1	2	4	1 3 6	1	0	1	0	0	1	1	2		2		2	2		2	1	1	3	0	0	1	0	0	0	0	0	0		145135852	b3ee6676-0c1f-4526-9d6b-fe4a7cfaaec6	2022-03-07 13:45:28			submitted_via_web	collectme		325
2022-03-04	52	3	1	17	1	2	4	1 3	1	0	1	0	0	0	1	2		2		2	2		2	1	1	3	0	0	1	0	0	0	0	0	0		145135854	3f22569c-a490-4da2-b636-dd65cad9a9f4	2022-03-07 13:45:30			submitted_via_web	collectme		326
2022-03-04	53	3	1	15	1	2	4	1 3 5	1	0	1	0	1	0	1	2		3		2	2		2	1	1	3 1	1	0	1	0	0	0	0	0	0		145135857	99d664a9-6368-4bf1-b4c2-561b2516498c	2022-03-07 13:45:31			submitted_via_web	collectme		327
2022-03-03	36	3	2	12	1	2	2	1 5 3 6	1	0	1	0	1	1	1	1	1	2		2	2		1	1	1	3	0	0	1	0	0	0	0	0	0		145137007	d3341d05-b2b3-4ec3-b238-286967cac1cb	2022-03-07 13:52:38			submitted_via_web	collectme		328
2022-03-09	54	3	2	20	3	1	2	3 2 1	1	1	1	0	0	0	1	2		1	1	2	2		2	1	1	3	0	0	1	0	0	0	0	0	0		145700167	8cd8db0c-e415-4013-9045-9942e6edb874	2022-03-10 10:41:11			submitted_via_web	collectme		329
2022-03-09	55	3	1	17	1	2	4	1 5 6	1	0	0	0	1	1	1	2		2		2	2		2	2	1	8	0	0	0	0	0	0	0	1	0		145700170	420afdb9-abe7-423a-a859-75f157eeeef9	2022-03-10 10:41:12			submitted_via_web	collectme		330
2022-03-10	56	3	2	16	1	2	1	1 6 5	1	0	0	0	1	1	1	2		1	1	2	2		2	2	1	3	0	0	1	0	0	0	0	0	0		145700178	c9712116-a2ae-4be1-9a9c-e62fad81da18	2022-03-10 10:41:14			submitted_via_web	collectme		331
2022-03-10	57	3	1	17	3	2	2	1 2 6	1	1	0	0	0	1	1	2		1	1	2	2		2	2	1	3	0	0	1	0	0	0	0	0	0		145700187	c97f4c8d-1315-4f0e-82c2-f96053752751	2022-03-10 10:41:15			submitted_via_web	collectme		332
2021-11-21	2042	2	1	6	1	2	2	1 3 5	1	0	1	0	1	0	2	2		3		2	2		2	1	2												145880102	e885751b-aa07-4787-886c-2bd0b34eb33b	2022-03-11 08:09:57			submitted_via_web	collectme		333
2021-11-21	2043	2	2	4	3	2	6	1 5	1	0	0	0	1	0	2	2		3		2	2		2	2	2												145880105	849f7658-3f10-4948-9321-d3d70201a51c	2022-03-11 08:09:59			submitted_via_web	collectme		334
2021-11-28	2044	2	2	21	1	2	4	1 5	1	0	0	0	1	0	1	2		2		2	2		2	2	2												145880110	70007591-928a-4898-bfed-f8d3f070f736	2022-03-11 08:10:02			submitted_via_web	collectme		335
2021-11-25	2045	2	1	13	1	2	1	1 5 6	1	0	0	0	1	1	2	2		3		2	2		2	2	2												145880115	604c1192-aa9f-4ada-956b-ce7308e37adb	2022-03-11 08:10:04			submitted_via_web	collectme		336
2021-11-25	2046	2	1	9	1	2	2	1 5	1	0	0	0	1	0	2	1	1	3		2	2		2	1	1	3	0	0	1	0	0	0	0	0	0		145880118	c0858fff-03b7-4cee-8918-547264889050	2022-03-11 08:10:06			submitted_via_web	collectme		337
2021-12-24	2047	2	1	2047	1	2	6	1	1	0	0	0	0	0	2	2		3		2	2		2	2	2												145880119	bbc8366f-e315-4b4b-9d0f-7fa755b85522	2022-03-11 08:10:07			submitted_via_web	collectme		338
2021-11-23	2048	2	2	7	1	2	2	1 5	1	0	0	0	1	0	2	1	1	2		2	2		2	2	2												145880123	ea4de95a-3b1c-47d7-a175-9289d4bf07d3	2022-03-11 08:10:10			submitted_via_web	collectme		339
2022-01-31	1	2	2	18	3	1	4	1 2 3 5	1	1	1	0	1	0	2	2		2		2	2		2	1	2												145880129	971af00f-f5b8-495a-84b4-b39d9237a464	2022-03-11 08:10:11			submitted_via_web	collectme		340
2022-02-03	2	2	1	22	1	2	3	1 3 5	1	0	1	0	1	0	1	2		2		2	2		2	1	1	8	0	0	0	0	0	0	0	1	0		145880136	be853dfc-0ee1-475a-b400-48ea689065b3	2022-03-11 08:10:15			submitted_via_web	collectme		341
2022-02-04	2003	2	1	11	1	2	2	1 3 5 6	1	0	1	0	1	1	2	2		2		2	2		2	1	2												145880139	67a39e8f-ae2c-4544-bedf-c2e65000a7e2	2022-03-11 08:10:17			submitted_via_web	collectme		342
2022-03-04	2004	2	2	16	1	2	2	1 3 5 6 2	1	1	1	0	1	1	2	2		2		2	2		1	1	2												145880144	2750abae-34a8-40d4-9e65-5a14cf7ad98a	2022-03-11 08:10:18			submitted_via_web	collectme		343
2022-02-07	2005	2	1	13	1	2	2	1 3 5 6	1	0	1	0	1	1	2	2		2		2	2		2	1	2												145880145	7d142c83-ab0c-461f-973c-2324f55f847f	2022-03-11 08:10:19			submitted_via_web	collectme		344
2022-02-07	2006	2	2	3	3	2	2	1 3 5	1	0	1	0	1	0	2	2		2		2	2		2	2	2												145880150	1ca82e6d-d4f7-4f6b-a1c5-825f65efcf3c	2022-03-11 08:10:21			submitted_via_web	collectme		345
2022-02-07	2008	2	1	16	1	2	4	1 2 5 6	1	1	0	0	1	1	2	2		2		2	2		2	1	1	4	0	0	0	1	0	0	0	0	0		145880160	9c3d902b-ebf3-42f0-912f-63077cf357cd	2022-03-11 08:10:23			submitted_via_web	collectme		346
2022-02-07	2009	2	2	21	1	2	4	1 2 3 5	1	1	1	0	1	0	1	2		2		2	2		2	1	2												145880166	9c86fabe-d4ec-4b5d-ba71-a03cf066b1cb	2022-03-11 08:10:25			submitted_via_web	collectme		347
2022-02-09	2010	2	1	11	1	2	2	1 2 5	1	1	0	0	1	0	2	2		2		2	2		2	1	2												145880171	4f9ee221-8322-405e-a47d-c61fe0b8a62f	2022-03-11 08:10:26			submitted_via_web	collectme		348
2022-02-10	2011	2	2	13	1	2	2	1 3 5 6	1	0	1	0	1	1	2	2		2		2	2		2	1	2												145880173	900c34dd-3919-4e60-b764-7b5225347580	2022-03-11 08:10:28			submitted_via_web	collectme		349
2022-02-11	2015	2	2	6	1	2	2	1 3 5	1	0	1	0	1	0	2	2		2		2	2		2	2	2												145880178	b6021afb-aa13-4e4d-9d26-d122ba175f30	2022-03-11 08:10:29			submitted_via_web	collectme		350
2022-02-11	2016	2	1	4	3	2	6	1 3 5	1	0	1	0	1	0	2	2		2		2	2		2	2	2												145880180	8fa633c7-feb4-4a7e-a933-9ed4897491bf	2022-03-11 08:10:30			submitted_via_web	collectme		351
2022-02-11	2017	2	1	4	3	2	6	1 2 5	1	1	0	0	1	0	2	2		2		2	2		2	2	2												145880186	36b3be85-c0f4-4d02-b14c-1a8251933319	2022-03-11 08:10:34			submitted_via_web	collectme		352
2022-02-20	2018	2	2	20	1	2	4	1 3 5	1	0	1	0	1	0	1	2		2		2	2		2	1	1	3	0	0	1	0	0	0	0	0	0		145880188	b230c4e5-f3d2-4a94-a2c7-27fd294d79ec	2022-03-11 08:10:35			submitted_via_web	collectme		353
2022-02-11	2019	2	2	4	3	2	6	1 2 5	1	1	0	0	1	0	2	2		2		2	2		2	2	2												145880193	7bd0a99a-bd32-408b-9b88-62f6cda2d36c	2022-03-11 08:10:38			submitted_via_web	collectme		354
2022-02-11	2020	2	2	3	3	2	6	1 5	1	0	0	0	1	0	2	2		3		2	2		2	2	2												145880196	84ff1dbf-7839-4dbe-90b6-a68d2cb80909	2022-03-11 08:10:39			submitted_via_web	collectme		355
2022-02-12	2021	2	2	12	1	2	2	1 5 4	1	0	0	1	1	0	1	2		2		2	2		2	1	2												145880199	679859ce-4e70-4c0a-b6c5-9b65a7e7704d	2022-03-11 08:10:40			submitted_via_web	collectme		356
2022-02-15	2022	2	2	6	1	2	2	5 1 6	1	0	0	0	1	1	2	2		2		2	2		2	2	2												145880200	83c4fca9-1d59-4d8c-aa17-0cad30a3a8b9	2022-03-11 08:10:41			submitted_via_web	collectme		357
2022-02-11	2013	2	1	11	1	2	5	1 5	1	0	0	0	1	0	2	2		2		2	2		2	1	2												145880900	219aa27a-4361-4e79-8485-4df979b5bf63	2022-03-11 08:16:28			submitted_via_web	collectme		358
2022-02-11	2014	2	1	27	1	2	4	1 5 6 3	1	0	1	0	1	1	1	2		2		2	2		2	1	1	4	0	0	0	1	0	0	0	0	0		145881064	bdb460f5-1112-4680-8969-242fe79874c7	2022-03-11 08:17:27			submitted_via_web	collectme		359
2022-02-15	2023	2	2	22	1	2	4	1 3 5 6	1	0	1	0	1	1	2	2		2		2	2		2	1	2												145881067	ea5c3414-891b-43bd-998e-3c1a340a0abf	2022-03-11 08:17:28			submitted_via_web	collectme		360
2022-02-21	2024	2	2	15	1	2	2	1 2 3 5 6	1	1	1	0	1	1	2	2		2		2	2		1	1	2												145881070	a17ab982-0408-483f-9104-0421000e9472	2022-03-11 08:17:28			submitted_via_web	collectme		361
2022-02-21	2024	2	1	9	1	2	2	1 3 5	1	0	1	0	1	0	2	2		3		2	2		2	1	2												145881230	84e889e2-e2f4-4b04-bade-d6b608defd2d	2022-03-11 08:18:33			submitted_via_web	collectme		362
2022-03-23	2026	2	2	7	3	2	2	1 5 2	1	1	0	0	1	0	2	2		3		2	2		2	1	2												145881233	29aa8b11-f3ea-4640-a77c-c160e913d813	2022-03-11 08:18:34			submitted_via_web	collectme		363
2022-03-26	2027	2	1	206	1	2	2	1 5 6	1	0	0	0	1	1	2	2		2		2	2		2	2	2												145881251	3e565414-5435-41a3-966b-bfed7c51a42f	2022-03-11 08:18:41			submitted_via_web	collectme		364
2022-03-07	2028	2	2	14	3	2	2	1 5 6	1	0	0	0	1	1	2	2		3		2	2		2	1	2												145881252	049ca6ae-1cd2-4aa8-b918-a890905e97bf	2022-03-11 08:18:42			submitted_via_web	collectme		365
2022-02-21	2026	2	2	7	1	2	2	1 5	1	0	0	0	1	0	2	2		2		2	2		2	2	2												145881334	3b83db1a-792a-4106-8472-9fede7ac7fa2	2022-03-11 08:19:08			submitted_via_web	collectme		366
2022-01-03	2029	2	2	18	1	2	4	1 5 6 3	1	0	1	0	1	1	2	2		3		2	2		2	1	2												145881686	5c1626a3-a43b-412a-8225-1231a3727594	2022-03-11 08:21:46			submitted_via_web	collectme		367
2022-01-10	2029	2	2	10	1	2	2	1 5 6	1	0	0	0	1	1	2	2		1	1	2	2		1	2	2												145881688	ea544eb5-e4a4-4474-9c0c-94980b7f2a39	2022-03-11 08:21:47			submitted_via_web	collectme		368
2022-02-03	2031	2	2	16	3	2	6	1 3 2 5 6	1	1	1	0	1	1	1	2		2		2	2		2	1	2												145881689	9000ca02-bfad-4f2e-818c-597e67f85ec8	2022-03-11 08:21:47			submitted_via_web	collectme		369
2022-02-02	2032	2	1	9	1	2	2	1 2 5	1	1	0	0	1	0	2	2		2		2	2		2	2	2												145881690	9ae31601-a285-417e-9aa8-cbcd4447a98d	2022-03-11 08:21:48			submitted_via_web	collectme		370
2022-03-10	2033	2	2	17	3	2	6	1 2 5	1	1	0	0	1	0	2	2		2		2	2		2	1	2												145881691	c97a1106-9a62-45d8-9d23-22ac8d905a91	2022-03-11 08:21:49			submitted_via_web	collectme		371
2022-02-25	2035	2	1	7	1	2	2	1 5 6	1	0	0	0	1	1	2	2		2		2	2		2	2	2												145881693	8e0a2f85-5bb4-498b-8dc7-4f2f9e5b7504	2022-03-11 08:21:50			submitted_via_web	collectme		372
2022-02-28	2034	2	2	19	1	2	4	1 5 6	1	0	0	0	1	1	2	2		3		2	2		2	1	2												145881776	05a0599e-07d0-4f99-a2ae-1078e62825c6	2022-03-11 08:22:43			submitted_via_web	collectme		373
2022-02-14	2036	2	2	14	1	2	2	1 5 2	1	1	0	0	1	0	2	2		3		2	2		2	1	2												145881778	4c927200-0e91-4911-a6f0-d2438eb8d57a	2022-03-11 08:22:43			submitted_via_web	collectme		374
2022-03-11	58	3	2	13	1	2	2	1 5	1	0	0	0	1	0	1	2		3		2	2		2	2	1	3	0	0	1	0	0	0	0	0	0		146342318	f126de45-b3e7-4371-b012-af283d1e77c1	2022-03-14 09:35:43			submitted_via_web	collectme		375
2022-03-14	59	3	1	15	1	2	2	1 5 3 2 6	1	1	1	0	1	1	1	2		3		2	2		2	1	1	3	0	0	1	0	0	0	0	0	0		146342320	5d3cc611-aed1-4143-9b46-6a4c8ec8ae03	2022-03-14 09:35:44			submitted_via_web	collectme		376
2022-03-10	60	3	2	14	1	2	2	1 5	1	0	0	0	1	0	1	2		3		2	2		2	1	1	3	0	0	1	0	0	0	0	0	0		146342323	84739057-a83c-44eb-83e3-1d56c102e9a1	2022-03-14 09:35:44			submitted_via_web	collectme		377
2022-03-17	61	3	2	13	1	2	2	1 3	1	0	1	0	0	0	1	2		1	1	2	2		2	1	1	7	0	0	0	0	0	0	1	0	0		146930257	70296921-68a2-40e3-87ed-7624b9f6ae78	2022-03-17 07:33:58			submitted_via_web	collectme		378
2022-03-17	62	3	1	17	3	2	2	1 5 2	1	1	0	0	1	0	1	2		1	1	2	2		2	2	1	7	0	0	0	0	0	0	1	0	0		146930261	0d65f609-312b-4657-8c7c-feaf4454890e	2022-03-17 07:33:58			submitted_via_web	collectme		379
2022-03-17	63	3	2	20	1	2	5	1 5 6	1	0	0	0	1	1	1	2		3		2	2		2	2	1	3	0	0	1	0	0	0	0	0	0		146949516	ade5c398-056c-44e6-966c-a1f18692d483	2022-03-17 09:23:37			submitted_via_web	collectme		380
2022-03-17	64	3	1	13	1	2	2	1 5 6 2	1	1	0	0	1	1	1	2		2		2	2		2	2	1	7	0	0	0	0	0	0	1	0	0		146967049	c64e19fc-c648-4b95-aa1b-6df188d095f1	2022-03-17 10:38:55			submitted_via_web	collectme		381
2022-03-17	65	3	2	14	1	2	2	1 2 5	1	1	0	0	1	0	1	1	3	3		2	2		2	2	1	1	1	0	0	0	0	0	0	0	0		146967053	72fcea9d-1783-48cb-ac6a-616675abab1b	2022-03-17 10:38:56			submitted_via_web	collectme		382
2022-03-21	66	3	2	18	1	2	4	1 3 5 6	1	0	1	0	1	1	1	2		2		2	2		2	1	1	7	0	0	0	0	0	0	1	0	0		147620507	7bed4a76-1178-4881-af54-c258b383b94b	2022-03-21 12:35:04			submitted_via_web	collectme		383
2022-03-22	67	3	2	12	1	2	2	1 6	1	0	0	0	0	1	1	2		3		2	2		2	2	1	5	0	0	0	0	1	0	0	0	0		148000441	d7ec1760-3aed-48c8-aad6-194cff366833	2022-03-23 09:42:52			submitted_via_web	collectme		384
2022-03-22	68	3	2	13	1	2	2	1 5 3 6	1	0	1	0	1	1	1	2		3		2	2		2	1	1	1	1	0	0	0	0	0	0	0	0		148000445	4013b659-e349-4362-b7f9-3259f65f5131	2022-03-23 09:42:53			submitted_via_web	collectme		385
2022-03-22	63	3	2	10	1	2	2	1 2 6	1	1	0	0	0	1	1	1	1	2		1	1		2	1	1	8	0	0	0	0	0	0	0	1	0		148000450	5d621113-7c4d-4858-9354-c38cb27f2718	2022-03-23 09:42:54			submitted_via_web	collectme		386
2022-03-23	70	3	1	14	1	2	2	1 5 6	1	0	0	0	1	1	1	2		2		2	2		2	2	1	8	0	0	0	0	0	0	0	1	0		148000455	9a3af32f-6869-4ba3-a5fd-1511547ad5ac	2022-03-23 09:42:55			submitted_via_web	collectme		387
2022-03-24	71	3	1	14	1	2	2	1 5 6 3	1	0	1	0	1	1	1	2		3		2	2		2	1	1	7	0	0	0	0	0	0	1	0	0		148342093	0eed0d7f-dfda-4695-ae3b-f3f4a96453d0	2022-03-24 18:33:01			submitted_via_web	collectme		388
2022-03-24	72	3	1	14	1	2	2	1 3 5 6	1	0	1	0	1	1	1	2		2		2	2		2	1	1	6	0	0	0	0	0	1	0	0	0		148342097	a2a5b046-8808-482f-a9bc-a615e61dda6b	2022-03-24 18:33:02			submitted_via_web	collectme		389
2022-03-24	73	3	2	17	3	1	1	1 2 5	1	1	0	0	1	0	1	2		2		2	2		2	1	1	1	1	0	0	0	0	0	0	0	0		148342102	c67beb26-23cb-4496-8efc-4ceb472ba4c4	2022-03-24 18:33:03			submitted_via_web	collectme		390
2022-03-21	74	3	1	10	1	2	2	1 3 2 5	1	1	1	0	1	0	1	2		1	1	2	2		2	1	1	1	1	0	0	0	0	0	0	0	0		150605352	a73817cf-048d-4876-9ead-4e3814de8fb0	2022-04-06 13:09:11			submitted_via_web	collectme		391
2022-03-31	75	3	1	14	1	2	2	1 3 2	1	1	1	0	0	0	1	2		1	1	2	2		2	1	1	7	0	0	0	0	0	0	1	0	0		150605360	63bf5386-f5a2-4ca6-8cd7-63bad4c37973	2022-04-06 13:09:12			submitted_via_web	collectme		392
2022-03-31	76	3	1	12	1	2	2	1 3 2 6	1	1	1	0	0	1	1	1	2	3		2	2		2	1	1	7	0	0	0	0	0	0	1	0	0		150605364	27f2f98b-4d2a-424a-9eeb-515756635715	2022-04-06 13:09:13			submitted_via_web	collectme		393
2022-03-28	77	3	1	18	1	2	4	1 3 5 2	1	1	1	0	1	0	1	2		2		2	2		2	1	1	3	0	0	1	0	0	0	0	0	0		150605368	20a8a16a-2e1e-4331-a2ea-c16dede682d2	2022-04-06 13:09:14			submitted_via_web	collectme		394
